# Supplementary material for: SEPATH: benchmarking the search for pathogens in human tissue whole genome sequence data leads to template pipelines
Source: Genome Biol. 2019 Oct 22;20:208. doi: 10.1186/s13059-019-1819-8 (PMC6805339; doi:10.1186/s13059-019-1819-8)
Supplement: Supplementary file 1 — Additional file 1 Tab separated file containing the composition of all 100 bacterial simulated metagenomes. [file 13059_2019_1819_MOESM1_ESM.tsv]

001
NCBI-TaxID	Kingdom	Phylum	Class	Order	Family	Genus	Species	Number_of_Reads	Relative_Abundance	Sub-Species	Filename
39791	Bacteria	Actinobacteria	Actinobacteria	Corynebacteriales	Corynebacteriaceae	Corynebacterium	Corynebacterium glucuronolyticum	58849	0.00258385133337151	ATCC 51867	ABYP01.1.fsa_nt.fna
38303	Bacteria	Actinobacteria	Actinobacteria	Corynebacteriales	Corynebacteriaceae	Corynebacterium	Corynebacterium pseudogenitalium	763662	0.0359017367447538	ATCC 33035	ABYQ02.1.fsa_nt.fna
849	Bacteria	Fusobacteria	Fusobacteriia	Fusobacteriales	Fusobacteriaceae	Fusobacterium	Fusobacterium gonidiaformans	64637	0.00427550146663184	3-1-5R strain 3_1_5R	ACDD01.1.fsa_nt.fna
54005	Bacteria	Firmicutes	Tissierellia	Tissierellales	Peptoniphilaceae	Peptoniphilus	Peptoniphilus harei	54476	0.00362772464182502	ACS-146-V-Sch2b	AENP01.1.fsa_nt.fna
33034	Bacteria	Firmicutes	Tissierellia	Tissierellales	Peptoniphilaceae	Anaerococcus	Anaerococcus prevotii	231	1.66423127524719e-05	ACS-065-V-Col13	AEXM01.1.fsa_nt.fna
202789	Bacteria	Actinobacteria	Actinobacteria	Actinomycetales	Actinomycetaceae	Actinobaculum	Actinobaculum massiliense	372804	0.0225526264155754	ACS-171-V-Col2	AGWL01.1.fsa_nt.fna
29318	Bacteria	Actinobacteria	Actinobacteria	Actinomycetales	Actinomycetaceae	Actinomyces	Actinomyces neuii	28324	0.00162070304962629	BVS029A5	AGWP01.1.fsa_nt.fna
131111	Bacteria	Actinobacteria	Actinobacteria	Actinomycetales	Actinomycetaceae	Actinomyces	Actinomyces turicensis	1804	0.000113023987018543	ACS-279-V-Col4	AGWQ01.1.fsa_nt.fna
28125	Bacteria	Bacteroidetes	Bacteroidia	Bacteroidales	Prevotellaceae	Prevotella	Prevotella bivia	157216	0.00762748384485792	DSM 20514	AJVZ01.1.fsa_nt.fna
322095	Bacteria	Bacteroidetes	Bacteroidia	Bacteroidales	Porphyromonadaceae	Porphyromonas	Porphyromonas somerae	2783477	0.144409666951607	DSM 23386	AQVC01.1.fsa_nt.fna
501496	Bacteria	Bacteroidetes	Bacteroidia	Bacteroidales	Porphyromonadaceae	Porphyromonas	Porphyromonas bennonis	470	2.84027369053531e-05	DSM 23058	AQWR01.1.fsa_nt.fna
598660	Bacteria	Actinobacteria	Actinobacteria	Corynebacteriales	Corynebacteriaceae	Corynebacterium	Corynebacterium pyruviciproducens	10236	0.000462876435925678	ATCC BAA-1742	ATBY01.1.fsa_nt.fna
1351	Bacteria	Firmicutes	Bacilli	Lactobacillales	Enterococcaceae	Enterococcus	Enterococcus faecalis	1494489	0.0623821421642575	13-SD-W-01	ATIO01.1.fsa_nt.fna
184870	Bacteria	Actinobacteria	Actinobacteria	Actinomycetales	Actinomycetaceae	Varibaculum	Varibaculum cambriense	455763	0.0275464602176772	DSM 15806	ATUF01.1.fsa_nt.fna
190146	Bacteria	Actinobacteria	Actinobacteria	Actinomycetales	Actinomycetaceae	Actinotignum	Actinotignum urinale	4784	0.000304594245023903	DSM 15805	ATUY01.1.fsa_nt.fna
33012	Bacteria	Actinobacteria	Actinobacteria	Propionibacteriales	Propionibacteriaceae	Propionimicrobium	Propionimicrobium lymphophilum	264560	0.015890978650913	DSM 4903	AUIB01.1.fsa_nt.fna
28128	Bacteria	Bacteroidetes	Bacteroidia	Bacteroidales	Prevotellaceae	Prevotella	Prevotella corporis	2504556	0.109724181647949	strain=DSM 18810	AUME01.1.fsa_nt.fna
1111134	Bacteria	Firmicutes	Tissierellia	Tissierellales	Peptoniphilaceae	Peptoniphilus	Peptoniphilus sp. BV3C26	31508	0.00200022600035933	NA	AWXB01.1.fsa_nt.fna
28130	Bacteria	Bacteroidetes	Bacteroidia	Bacteroidales	Prevotellaceae	Prevotella	Prevotella disiens	14333	0.000626516777630061	JCM 6334	BAIS01.1.fsa_nt.fna
562	Bacteria	Proteobacteria	Gammaproteobacteria	Enterobacterales	Enterobacteriaceae	Escherichia	Escherichia coli	19788	0.000521240558900621	NA	GCF_000005845.2_ASM584v2_genomic.fna
851	Bacteria	Fusobacteria	Fusobacteriia	Fusobacteriales	Fusobacteriaceae	Fusobacterium	Fusobacterium nucleatum	124034	0.00697413282664914	NA	GCF_000007325.1_ASM732v1_genomic.fna
1282	Bacteria	Firmicutes	Bacilli	Bacillales	Staphylococcaceae	Staphylococcus	Staphylococcus epidermidis	641298	0.0305736003561303	NA	GCF_000007645.1_ASM764v1_genomic.fna
1351	Bacteria	Firmicutes	Bacilli	Lactobacillales	Enterococcaceae	Enterococcus	Enterococcus faecalis	789505	0.0287294852633631	NA	GCF_000007785.1_ASM778v1_genomic.fna
1747	Bacteria	Actinobacteria	Actinobacteria	Propionibacteriales	Propionibacteriaceae	Cutibacterium	Cutibacterium acnes	102143	0.0048778963398087	NA	GCF_000008345.1_ASM834v1_genomic.fna
210	Bacteria	Proteobacteria	Epsilonproteobacteria	Campylobacterales	Helicobacteraceae	Helicobacter	Helicobacter Pylori	5039	0.000369395686136981	NA	GCF_000008525.1_ASM852v1_genomic.fna
2130	Bacteria	Tenericutes	Mollicutes	Mycoplasmatales	Mycoplasmataceae	Ureaplasma	Ureaplasma urealyticum	110448	0.0154425083541173	NA	GCF_000021265.1_ASM2126v1_genomic.fna
34105	Bacteria	Fusobacteria	Fusobacteriia	Fusobacteriales	Leptotrichiaceae	Streptobacillus	Streptobacillus moniliformis	504856	0.0368899255563474	NA	GCF_000024565.1_ASM2456v1_genomic.fna
29466	Bacteria	Firmicutes	Negativicutes	Veillonellales	Veillonellaceae	Veillonella	Veillonella parvula	171230	0.00981912092307185	NA	GCF_000024945.1_ASM2494v1_genomic.fna
28037	Bacteria	Firmicutes	Bacilli	Lactobacillales	Streptococcaceae	Streptococcus	Streptococcus mitis	104	5.92364284591778e-06	NA	GCF_000027165.1_ASM2716v1_genomic.fna
725	Bacteria	Proteobacteria	Gammaproteobacteria	Pasteurellales	Pasteurellaceae	Haemophilus	Haemophilus influenzae	1	6.68074720065163e-08	NA	GCF_000027305.1_ASM2730v1_genomic.fna
39496	Bacteria	Firmicutes	Clostridia	Clostridiales	Eubacteriaceae	Eubacterium	Eubacterium ventriosum	2359	0.000100469591547297	NA	GCF_000153885.1_ASM15388v1_genomic.fna
33039	Bacteria	Firmicutes	Clostridia	Clostridiales	Ruminococcaceae	Ruminococcus	Ruminococcus torques	64325	0.00286858543741997	NA	GCF_000153925.1_ASM15392v1_genomic.fna
61171	Bacteria	Firmicutes	Erysipelotrichia	Erysipelotrichales	Erysipelotrichaceae	Holdemania	Holdemania filiformis	336144	0.0104500603110841	NA	GCF_000157995.1_ASM15799v1_genomic.fna
38284	Bacteria	Actinobacteria	Actinobacteria	Corynebacteriales	Corynebacteriaceae	Corynebacterium	Corynebacterium accolens	297417	0.0149205898014247	NA	GCF_000159115.1_ASM15911v1_genomic.fna
218538	Bacteria	Firmicutes	Negativicutes	Veillonellales	Veillonellaceae	Dialister	Dialister invisus	515767	0.0332608434284814	NA	GCF_000160055.1_ASM16005v1_genomic.fna
46125	Bacteria	Firmicutes	Bacilli	Lactobacillales	Aerococcaceae	Abiotrophia	Abiotrophia defectiva	176545	0.0105633731471967	NA	GCF_000160075.2_ASM16007v2_genomic.fna
853	Bacteria	Firmicutes	Clostridia	Clostridiales	Ruminococcaceae	Faecalibacterium	Faecalibacterium prausnitzii	51407	0.00203387196038046	NA	GCF_000162015.1_ASM16201v1_genomic.fna
754	Bacteria	Proteobacteria	Gammaproteobacteria	Pasteurellales	Pasteurellaceae	Pasteurella	Pasteurella dagmatis	54068	0.00292089717879544	NA	GCF_000163475.1_ASM16347v1_genomic.fna
1318	Bacteria	Firmicutes	Bacilli	Lactobacillales	Streptococcaceae	Streptococcus	Streptococcus parasanguinis	135	7.66420507232056e-06	NA	GCF_000164675.2_ASM16467v2_genomic.fna
563032	Bacteria	Actinobacteria	Actinobacteria	Micrococcales	Micrococcaceae	Rothia	Rothia dentocariosa	319958	0.0156104869725822	NA	GCF_000164695.2_ASM16469v2_genomic.fna
1379	Bacteria	Firmicutes	Bacilli	Bacillales	Bacillales Family XI. Incertae Sedis	Gemella	Gemella haemolysans	239386	0.0152745562533964	NA	GCF_000173915.1_ASM17391v1_genomic.fna
203	Bacteria	Proteobacteria	Epsilonproteobacteria	Campylobacterales	Campylobacteraceae	Campylobacter	Campylobacter rectus	711113	0.0345968465434654	NA	GCF_000174175.1_ASM17417v1_genomic.fna
28127	Bacteria	Bacteroidetes	Bacteroidia	Bacteroidales	Prevotellaceae	Prevotella	Prevotella buccalis	507859	0.0204664272596825	NA	GCF_000177075.1_ASM17707v1_genomic.fna
118748	Bacteria	Firmicutes	Erysipelotrichia	Erysipelotrichales	Erysipelotrichaceae	Bulleidia	Bulleidia extructa	171910	0.0148063914618154	NA	GCF_000177375.1_ASM17737v1_genomic.fna
594	Bacteria	Proteobacteria	Gammaproteobacteria	Enterobacterales	Enterobacteriaceae	Salmonella	Salmonella enterica	36824	0.000877017487208487	NA	GCF_000195995.1_ASM19599v1_genomic.fna
1308	Bacteria	Firmicutes	Bacilli	Lactobacillales	Streptococcaceae	Streptococcus	Streptococcus thermophilus	51268	0.00324802468553352	NA	GCF_000253395.1_ASM25339v1_genomic.fna
45201	Bacteria	Proteobacteria	Gammaproteobacteria	Pasteurellales	Pasteurellaceae	Mannheimia	Mannheimia haemolytica	1747575	0.0782140313738723	NA	GCF_000376645.1_ASM37664v1_genomic.fna
495	Bacteria	Proteobacteria	Betaproteobacteria	Neisseriales	Neisseriaceae	Neisseria	Neisseria elongata	51587	0.00279502386490503	NA	GCF_000818035.1_ASM81803v1_genomic.fna
33032	Bacteria	Firmicutes	Tissierellia	Tissierellales	Peptoniphilaceae	Anaerococcus	Anaerococcus lactolyticus	404398	0.0255280887152398	S7-1-13	JRMW01.1.fsa_nt.fna
40543	Bacteria	Fusobacteria	Fusobacteriia	Fusobacteriales	Leptotrichiaceae	Sneathia	Sneathia sanguinegens	556973	0.0527483695549877	strain CCUG41628	LOQF01.1.fsa_nt.fna
755172	Bacteria	Firmicutes	Tissierellia	Tissierellales	Peptoniphilaceae	Peptoniphilus	Peptoniphilus coxii	557339	0.0371306949957233	strain DNF00729	LSDG01.1.fsa_nt.fna
1311	Bacteria	Firmicutes	Bacilli	Lactobacillales	Streptococcaceae	Streptococcus	Streptococcus agalactiae	687200	0.0379933886095289	NEM316	NC_004368.1.fsa_nt.fna
2051	Bacteria	Actinobacteria	Actinobacteria	Actinomycetales	Actinomycetaceae	Mobiluncus	Mobiluncus curtisii	133518	0.00760539629844508	ATCC 43063	NC_014246.1.fsa_nt.fna
1260	Bacteria	Firmicutes	Tissierellia	Tissierellales	Peptoniphilaceae	Finegoldia	Finegoldia magna	1258	8.02649227075765e-05	ATCC 53516	NZ_CM000955.1.fsa_nt.fna
002
NCBI-TaxID	Kingdom	Phylum	Class	Order	Family	Genus	Species	Number_of_Reads	Relative_Abundance	Sub-Species	Filename
33029	Bacteria	Firmicutes	Tissierellia	Tissierellales	Peptoniphilaceae	Anaerococcus	Anaerococcus hydrogenalis	59690	0.011325504221268	DSM 7454	ABXA01.1.fsa_nt.fna
38303	Bacteria	Actinobacteria	Actinobacteria	Corynebacteriales	Corynebacteriaceae	Corynebacterium	Corynebacterium pseudogenitalium	14103	0.00194396736432379	ATCC 33035	ABYQ02.1.fsa_nt.fna
849	Bacteria	Fusobacteria	Fusobacteriia	Fusobacteriales	Fusobacteriaceae	Fusobacterium	Fusobacterium gonidiaformans	195326	0.0378816695294421	3-1-5R strain 3_1_5R	ACDD01.1.fsa_nt.fna
507750	Bacteria	Firmicutes	Tissierellia	Tissierellales	Peptoniphilaceae	Peptoniphilus	Peptoniphilus duerdenii	198442	0.0341762036279647	ATCC BAA-1640	AEEH01.1.fsa_nt.fna
54005	Bacteria	Firmicutes	Tissierellia	Tissierellales	Peptoniphilaceae	Peptoniphilus	Peptoniphilus harei	1909	0.000372733320650776	ACS-146-V-Sch2b	AENP01.1.fsa_nt.fna
33034	Bacteria	Firmicutes	Tissierellia	Tissierellales	Peptoniphilaceae	Anaerococcus	Anaerococcus prevotii	136245	0.0287796467413551	ACS-065-V-Col13	AEXM01.1.fsa_nt.fna
202789	Bacteria	Actinobacteria	Actinobacteria	Actinomycetales	Actinomycetaceae	Actinobaculum	Actinobaculum massiliense	276476	0.0490385009886578	ACS-171-V-Col2	AGWL01.1.fsa_nt.fna
131111	Bacteria	Actinobacteria	Actinobacteria	Actinomycetales	Actinomycetaceae	Actinomyces	Actinomyces turicensis	85661	0.0157354952558543	ACS-279-V-Col4	AGWQ01.1.fsa_nt.fna
33012	Bacteria	Actinobacteria	Actinobacteria	Propionibacteriales	Propionibacteriaceae	Propionimicrobium	Propionimicrobium lymphophilum	60444	0.00958155007067931	ACS-093-V-SCH5	AGZR01.1.fsa_nt.fna
28125	Bacteria	Bacteroidetes	Bacteroidia	Bacteroidales	Prevotellaceae	Prevotella	Prevotella bivia	54259	0.00771826215667388	DSM 20514	AJVZ01.1.fsa_nt.fna
322095	Bacteria	Bacteroidetes	Bacteroidia	Bacteroidales	Porphyromonadaceae	Porphyromonas	Porphyromonas somerae	102582	0.0156042528013662	DSM 23386	AQVC01.1.fsa_nt.fna
501496	Bacteria	Bacteroidetes	Bacteroidia	Bacteroidales	Porphyromonadaceae	Porphyromonas	Porphyromonas bennonis	1067	0.000189055770888887	DSM 23058	AQWR01.1.fsa_nt.fna
827	Bacteria	Proteobacteria	Epsilonproteobacteria	Campylobacterales	Campylobacteraceae	Campylobacter	Campylobacter ureolyticus	5839	0.001202894657893	DSM 20703	ARGD01.1.fsa_nt.fna
1351	Bacteria	Firmicutes	Bacilli	Lactobacillales	Enterococcaceae	Enterococcus	Enterococcus faecalis	1138	0.000139274949460797	13-SD-W-01	ATIO01.1.fsa_nt.fna
190146	Bacteria	Actinobacteria	Actinobacteria	Actinomycetales	Actinomycetaceae	Actinotignum	Actinotignum urinale	358	6.68308116250759e-05	DSM 15805	ATUY01.1.fsa_nt.fna
33012	Bacteria	Actinobacteria	Actinobacteria	Propionibacteriales	Propionibacteriaceae	Propionimicrobium	Propionimicrobium lymphophilum	138301	0.024356504934651	DSM 4903	AUIB01.1.fsa_nt.fna
28128	Bacteria	Bacteroidetes	Bacteroidia	Bacteroidales	Prevotellaceae	Prevotella	Prevotella corporis	5223	0.000670895402656685	strain=DSM 18810	AUME01.1.fsa_nt.fna
1111134	Bacteria	Firmicutes	Tissierellia	Tissierellales	Peptoniphilaceae	Peptoniphilus	Peptoniphilus sp. BV3C26	11942	0.00222279025701421	NA	AWXB01.1.fsa_nt.fna
1111131	Bacteria	Actinobacteria	Actinobacteria	Actinobacteria	Propionibacteriales	Propionibacteriaceae	Propionimicrobium sp. BV2F7	15873	0.002805882970625	NA	AZIS01.1.fsa_nt.fna
28130	Bacteria	Bacteroidetes	Bacteroidia	Bacteroidales	Prevotellaceae	Prevotella	Prevotella disiens	45854	0.00587673378281528	JCM 6334	BAIS01.1.fsa_nt.fna
386414	Bacteria	Bacteroidetes	Bacteroidia	Bacteroidales	Prevotellaceae	Prevotella	Prevotella timonensis	104129	0.0119399053959255	4401737	CBQQ01.1.fsa_nt.fna
59505	Bacteria	Actinobacteria	Actinobacteria	Actinomycetales	Actinomycetaceae	Actinotignum	Actinobaculum schaalii	68242	0.0113294706336559	strain CCUG 27420	CP008802.1.fsa_nt.fna
851	Bacteria	Fusobacteria	Fusobacteriia	Fusobacteriales	Fusobacteriaceae	Fusobacterium	Fusobacterium nucleatum	43197	0.00712141405863497	NA	GCF_000007325.1_ASM732v1_genomic.fna
1282	Bacteria	Firmicutes	Bacilli	Bacillales	Staphylococcaceae	Staphylococcus	Staphylococcus epidermidis	439	6.1364105135553e-05	NA	GCF_000007645.1_ASM764v1_genomic.fna
1351	Bacteria	Firmicutes	Bacilli	Lactobacillales	Enterococcaceae	Enterococcus	Enterococcus faecalis	10366	0.00110598019716366	NA	GCF_000007785.1_ASM778v1_genomic.fna
1747	Bacteria	Actinobacteria	Actinobacteria	Propionibacteriales	Propionibacteriaceae	Cutibacterium	Cutibacterium acnes	583	8.1631109378428e-05	NA	GCF_000008345.1_ASM834v1_genomic.fna
210	Bacteria	Proteobacteria	Epsilonproteobacteria	Campylobacterales	Helicobacteraceae	Helicobacter	Helicobacter Pylori	31898	0.00685605196981241	NA	GCF_000008525.1_ASM852v1_genomic.fna
817	Bacteria	Bacteroidetes	Bacteroidia	Bacteroidales	Bacteroidaceae	Bacteroides	Bacteroides fragilis	130	8.77485465786617e-06	NA	GCF_000009925.1_ASM992v1_genomic.fna
2130	Bacteria	Tenericutes	Mollicutes	Mycoplasmatales	Mycoplasmataceae	Ureaplasma	Ureaplasma urealyticum	507361	0.207988946810409	NA	GCF_000021265.1_ASM2126v1_genomic.fna
34105	Bacteria	Fusobacteria	Fusobacteriia	Fusobacteriales	Leptotrichiaceae	Streptobacillus	Streptobacillus moniliformis	14685	0.00314613528752742	NA	GCF_000024565.1_ASM2456v1_genomic.fna
29466	Bacteria	Firmicutes	Negativicutes	Veillonellales	Veillonellaceae	Veillonella	Veillonella parvula	5973	0.00100426529021094	NA	GCF_000024945.1_ASM2494v1_genomic.fna
28037	Bacteria	Firmicutes	Bacilli	Lactobacillales	Streptococcaceae	Streptococcus	Streptococcus mitis	1176	0.000196393013628357	NA	GCF_000027165.1_ASM2716v1_genomic.fna
725	Bacteria	Proteobacteria	Gammaproteobacteria	Pasteurellales	Pasteurellaceae	Haemophilus	Haemophilus influenzae	56649	0.0110963583213211	NA	GCF_000027305.1_ASM2730v1_genomic.fna
480	Bacteria	Proteobacteria	Gammaproteobacteria	Pseudomonadales	Moraxellaceae	Moraxella	Moraxella catarrhalis	3903	0.000750915542671977	NA	GCF_000092265.1_ASM9226v1_genomic.fna
1322	Bacteria	Firmicutes	Clostridia	Clostridiales	Lachnospiraceae	Blautia	Blautia hansenii	1614	0.000189162797778147	NA	GCF_000156675.1_ASM15667v1_genomic.fna
61171	Bacteria	Firmicutes	Erysipelotrichia	Erysipelotrichales	Erysipelotrichaceae	Holdemania	Holdemania filiformis	3975	0.000362321205302868	NA	GCF_000157995.1_ASM15799v1_genomic.fna
38284	Bacteria	Actinobacteria	Actinobacteria	Corynebacteriales	Corynebacteriaceae	Corynebacterium	Corynebacterium accolens	276340	0.0406468731053084	NA	GCF_000159115.1_ASM15911v1_genomic.fna
43997	Bacteria	Firmicutes	Clostridia	Clostridiales	Lachnospiraceae	Catonella	Catonella morbi	245952	0.0253420957595503	NA	GCF_000160035.2_ASM16003v2_genomic.fna
218538	Bacteria	Firmicutes	Negativicutes	Veillonellales	Veillonellaceae	Dialister	Dialister invisus	83645	0.0158154982367873	NA	GCF_000160055.1_ASM16005v1_genomic.fna
46125	Bacteria	Firmicutes	Bacilli	Lactobacillales	Aerococcaceae	Abiotrophia	Abiotrophia defectiva	81863	0.0143614417587129	NA	GCF_000160075.2_ASM16007v2_genomic.fna
629741	Bacteria	Proteobacteria	Betaproteobacteria	Neisseriales	Neisseriaceae	Kingella	Kingella oralis	6071	0.000904304827759908	NA	GCF_000160435.1_ASM16043v1_genomic.fna
754	Bacteria	Proteobacteria	Gammaproteobacteria	Pasteurellales	Pasteurellaceae	Pasteurella	Pasteurella dagmatis	84210	0.0133383717603262	NA	GCF_000163475.1_ASM16347v1_genomic.fna
1318	Bacteria	Firmicutes	Bacilli	Lactobacillales	Streptococcaceae	Streptococcus	Streptococcus parasanguinis	91549	0.0152387778943179	NA	GCF_000164675.2_ASM16467v2_genomic.fna
563032	Bacteria	Actinobacteria	Actinobacteria	Micrococcales	Micrococcaceae	Rothia	Rothia dentocariosa	32172	0.00460219190304767	NA	GCF_000164695.2_ASM16469v2_genomic.fna
1379	Bacteria	Firmicutes	Bacilli	Bacillales	Bacillales Family XI. Incertae Sedis	Gemella	Gemella haemolysans	4524	0.000846360987735283	NA	GCF_000173915.1_ASM17391v1_genomic.fna
203	Bacteria	Proteobacteria	Epsilonproteobacteria	Campylobacterales	Campylobacteraceae	Campylobacter	Campylobacter rectus	1862	0.000265607760439496	NA	GCF_000174175.1_ASM17417v1_genomic.fna
28127	Bacteria	Bacteroidetes	Bacteroidia	Bacteroidales	Prevotellaceae	Prevotella	Prevotella buccalis	35827	0.00423323631439102	NA	GCF_000177075.1_ASM17707v1_genomic.fna
118748	Bacteria	Firmicutes	Erysipelotrichia	Erysipelotrichales	Erysipelotrichaceae	Bulleidia	Bulleidia extructa	52928	0.013365855352662	NA	GCF_000177375.1_ASM17737v1_genomic.fna
488	Bacteria	Proteobacteria	Betaproteobacteria	Neisseriales	Neisseriaceae	Neisseria	Neisseria mucosa	80428	0.0132902236560975	NA	GCF_000186165.1_Neis_muco_C102_V1_genomic.fna
594	Bacteria	Proteobacteria	Gammaproteobacteria	Enterobacterales	Enterobacteriaceae	Salmonella	Salmonella enterica	69252	0.00483584973725163	NA	GCF_000195995.1_ASM19599v1_genomic.fna
1638	Bacteria	Firmicutes	Bacilli	Bacillales	Listeriaceae	Listeria	Listeria monocytogenes	37	4.50461935745294e-06	NA	GCF_000196035.1_ASM19603v1_genomic.fna
1308	Bacteria	Firmicutes	Bacilli	Lactobacillales	Streptococcaceae	Streptococcus	Streptococcus thermophilus	5504	0.00102238520719514	NA	GCF_000253395.1_ASM25339v1_genomic.fna
45201	Bacteria	Proteobacteria	Gammaproteobacteria	Pasteurellales	Pasteurellaceae	Mannheimia	Mannheimia haemolytica	8389	0.00110083499871478	NA	GCF_000376645.1_ASM37664v1_genomic.fna
596324	Bacteria	Spirochaetes	Spirochaetia	Spirochaetales	Spirochaetaceae	Treponema	Treponema vincentii	69566	0.00925876890371138	NA	GCF_000412995.1_Trep_vinc_F0403_V1_genomic.fna
157692	Bacteria	Fusobacteria	Fusobacteriia	Fusobacteriales	Leptotrichiaceae	Leptotrichia	Leptotrichia goodfellowii	24137	0.00379314308233001	NA	GCF_000516535.1_ASM51653v1_genomic.fna
495	Bacteria	Proteobacteria	Betaproteobacteria	Neisseriales	Neisseriaceae	Neisseria	Neisseria elongata	137180	0.0217921074982766	NA	GCF_000818035.1_ASM81803v1_genomic.fna
33032	Bacteria	Firmicutes	Tissierellia	Tissierellales	Peptoniphilaceae	Anaerococcus	Anaerococcus lactolyticus	127864	0.0236657773352756	S7-1-13	JRMW01.1.fsa_nt.fna
40543	Bacteria	Fusobacteria	Fusobacteriia	Fusobacteriales	Leptotrichiaceae	Sneathia	Sneathia sanguinegens	37140	0.0103128804456418	strain CCUG41628	LOQF01.1.fsa_nt.fna
755172	Bacteria	Firmicutes	Tissierellia	Tissierellales	Peptoniphilaceae	Peptoniphilus	Peptoniphilus coxii	151842	0.0296598360376903	strain DNF00729	LSDG01.1.fsa_nt.fna
2097	Bacteria	Tenericutes	Mollicutes	Mycoplasmatales	Mycoplasmataceae	Mycoplasma	Mycoplasma genitalium	15557	0.00961419701483075	G37	NC_000908.2.fsa_nt.fna
1311	Bacteria	Firmicutes	Bacilli	Lactobacillales	Streptococcaceae	Streptococcus	Streptococcus agalactiae	98621	0.015986650004009	NEM316	NC_004368.1.fsa_nt.fna
33034	Bacteria	Firmicutes	Tissierellia	Tissierellales	Peptoniphilaceae	Anaerococcus	Anaerococcus prevotii	56822	0.0108173979385524	DSM 20548	NC_013171.1.fsa_nt.fna
2051	Bacteria	Actinobacteria	Actinobacteria	Actinomycetales	Actinomycetaceae	Mobiluncus	Mobiluncus curtisii	428934	0.0716367194436469	ATCC 43063	NC_014246.1.fsa_nt.fna
1328	Bacteria	Firmicutes	Bacilli	Lactobacillales	Streptococcaceae	Streptococcus	Streptococcus anginosus	100903	0.0161943292020046	C238	NC_022239.1.fsa_nt.fna
827	Bacteria	Proteobacteria	Epsilonproteobacteria	Campylobacterales	Campylobacteraceae	Campylobacter	Campylobacter ureolyticus	435683	0.0951260390052954	RIGS 9880	NZ_CP012195.1.fsa_nt.fna
003
NCBI-TaxID	Kingdom	Phylum	Class	Order	Family	Genus	Species	Number_of_Reads	Relative_Abundance	Sub-Species	Filename
849	Bacteria	Fusobacteria	Fusobacteriia	Fusobacteriales	Fusobacteriaceae	Fusobacterium	Fusobacterium gonidiaformans	1782987	0.312180890804012	3-1-5R strain 3_1_5R	ACDD01.1.fsa_nt.fna
54005	Bacteria	Firmicutes	Tissierellia	Tissierellales	Peptoniphilaceae	Peptoniphilus	Peptoniphilus harei	24546	0.00432675300631613	ACS-146-V-Sch2b	AENP01.1.fsa_nt.fna
202789	Bacteria	Actinobacteria	Actinobacteria	Actinomycetales	Actinomycetaceae	Actinobaculum	Actinobaculum massiliense	235817	0.0377610396469979	ACS-171-V-Col2	AGWL01.1.fsa_nt.fna
501496	Bacteria	Bacteroidetes	Bacteroidia	Bacteroidales	Porphyromonadaceae	Porphyromonas	Porphyromonas bennonis	320739	0.0513057894137522	DSM 23058	AQWR01.1.fsa_nt.fna
59505	Bacteria	Actinobacteria	Actinobacteria	Actinomycetales	Actinomycetaceae	Actinotignum	Actinobaculum schaalii	535825	0.0803100559481509	strain CCUG 27420	CP008802.1.fsa_nt.fna
1351	Bacteria	Firmicutes	Bacilli	Lactobacillales	Enterococcaceae	Enterococcus	Enterococcus faecalis	359719	0.0346488326964712	NA	GCF_000007785.1_ASM778v1_genomic.fna
1747	Bacteria	Actinobacteria	Actinobacteria	Propionibacteriales	Propionibacteriaceae	Cutibacterium	Cutibacterium acnes	526936	0.0666091817184682	NA	GCF_000008345.1_ASM834v1_genomic.fna
28037	Bacteria	Firmicutes	Bacilli	Lactobacillales	Streptococcaceae	Streptococcus	Streptococcus mitis	156465	0.0235898403279433	NA	GCF_000027165.1_ASM2716v1_genomic.fna
43997	Bacteria	Firmicutes	Clostridia	Clostridiales	Lachnospiraceae	Catonella	Catonella morbi	452284	0.042071934125057	NA	GCF_000160035.2_ASM16003v2_genomic.fna
853	Bacteria	Firmicutes	Clostridia	Clostridiales	Ruminococcaceae	Faecalibacterium	Faecalibacterium prausnitzii	467324	0.0489408721738651	NA	GCF_000162015.1_ASM16201v1_genomic.fna
488	Bacteria	Proteobacteria	Betaproteobacteria	Neisseriales	Neisseriaceae	Neisseria	Neisseria mucosa	605	9.02546277175943e-05	NA	GCF_000186165.1_Neis_muco_C102_V1_genomic.fna
495	Bacteria	Proteobacteria	Betaproteobacteria	Neisseriales	Neisseriaceae	Neisseria	Neisseria elongata	463849	0.0665233548216263	NA	GCF_000818035.1_ASM81803v1_genomic.fna
40543	Bacteria	Fusobacteria	Fusobacteriia	Fusobacteriales	Leptotrichiaceae	Sneathia	Sneathia sanguinegens	207277	0.051961093521143	strain CCUG41628	LOQF01.1.fsa_nt.fna
755172	Bacteria	Firmicutes	Tissierellia	Tissierellales	Peptoniphilaceae	Peptoniphilus	Peptoniphilus coxii	190764	0.0336404916944313	strain DNF00729	LSDG01.1.fsa_nt.fna
2097	Bacteria	Tenericutes	Mollicutes	Mycoplasmatales	Mycoplasmataceae	Mycoplasma	Mycoplasma genitalium	161629	0.0901769486656771	G37	NC_000908.2.fsa_nt.fna
2051	Bacteria	Actinobacteria	Actinobacteria	Actinomycetales	Actinomycetaceae	Mobiluncus	Mobiluncus curtisii	170692	0.0257363804626245	ATCC 43063	NC_014246.1.fsa_nt.fna
1280	Bacteria	Firmicutes	Bacilli	Bacillales	Staphylococcaceae	Staphylococcus	Staphylococcus aureus	59	6.64723027835665e-06	subsp. aureus ST398	NC_017333.1.fsa_nt.fna
827	Bacteria	Proteobacteria	Epsilonproteobacteria	Campylobacterales	Campylobacteraceae	Campylobacter	Campylobacter ureolyticus	152803	0.0301196391154686	RIGS 9880	NZ_CP012195.1.fsa_nt.fna
004
NCBI-TaxID	Kingdom	Phylum	Class	Order	Family	Genus	Species	Number_of_Reads	Relative_Abundance	Sub-Species	Filename
598660	Bacteria	Actinobacteria	Actinobacteria	Corynebacteriales	Corynebacteriaceae	Corynebacterium	Corynebacterium pyruviciproducens	883097	0.0533060660642072	ATCC BAA-1742	ATBY01.1.fsa_nt.fna
190146	Bacteria	Actinobacteria	Actinobacteria	Actinomycetales	Actinomycetaceae	Actinotignum	Actinotignum urinale	134155	0.0114017316391372	DSM 15805	ATUY01.1.fsa_nt.fna
1111134	Bacteria	Firmicutes	Tissierellia	Tissierellales	Peptoniphilaceae	Peptoniphilus	Peptoniphilus sp. BV3C26	1438408	0.121891592177985	NA	AWXB01.1.fsa_nt.fna
562	Bacteria	Proteobacteria	Gammaproteobacteria	Enterobacterales	Enterobacteriaceae	Escherichia	Escherichia coli	13922	0.000489521034749662	NA	GCF_000005845.2_ASM584v2_genomic.fna
1351	Bacteria	Firmicutes	Bacilli	Lactobacillales	Enterococcaceae	Enterococcus	Enterococcus faecalis	355100	0.0172487275007326	NA	GCF_000007785.1_ASM778v1_genomic.fna
1747	Bacteria	Actinobacteria	Actinobacteria	Propionibacteriales	Propionibacteriaceae	Cutibacterium	Cutibacterium acnes	683578	0.0435758094819606	NA	GCF_000008345.1_ASM834v1_genomic.fna
34105	Bacteria	Fusobacteria	Fusobacteriia	Fusobacteriales	Leptotrichiaceae	Streptobacillus	Streptobacillus moniliformis	365683	0.0356679752527471	NA	GCF_000024565.1_ASM2456v1_genomic.fna
28037	Bacteria	Firmicutes	Bacilli	Lactobacillales	Streptococcaceae	Streptococcus	Streptococcus mitis	1870500	0.142215413263035	NA	GCF_000027165.1_ASM2716v1_genomic.fna
1322	Bacteria	Firmicutes	Clostridia	Clostridiales	Lachnospiraceae	Blautia	Blautia hansenii	2207702	0.117799349410548	NA	GCF_000156675.1_ASM15667v1_genomic.fna
218538	Bacteria	Firmicutes	Negativicutes	Veillonellales	Veillonellaceae	Dialister	Dialister invisus	622895	0.0536201444776424	NA	GCF_000160055.1_ASM16005v1_genomic.fna
563032	Bacteria	Actinobacteria	Actinobacteria	Micrococcales	Micrococcaceae	Rothia	Rothia dentocariosa	11459	0.00074628313261006	NA	GCF_000164695.2_ASM16469v2_genomic.fna
1638	Bacteria	Firmicutes	Bacilli	Bacillales	Listeriaceae	Listeria	Listeria monocytogenes	3781760	0.209614142659108	NA	GCF_000196035.1_ASM19603v1_genomic.fna
596324	Bacteria	Spirochaetes	Spirochaetia	Spirochaetales	Spirochaetaceae	Treponema	Treponema vincentii	1091119	0.0661147823773968	NA	GCF_000412995.1_Trep_vinc_F0403_V1_genomic.fna
33032	Bacteria	Firmicutes	Tissierellia	Tissierellales	Peptoniphilaceae	Anaerococcus	Anaerococcus lactolyticus	1414415	0.11918444637969	S7-1-13	JRMW01.1.fsa_nt.fna
1328	Bacteria	Firmicutes	Bacilli	Lactobacillales	Streptococcaceae	Streptococcus	Streptococcus anginosus	97498	0.00712401514844879	C238	NC_022239.1.fsa_nt.fna
005
NCBI-TaxID	Kingdom	Phylum	Class	Order	Family	Genus	Species	Number_of_Reads	Relative_Abundance	Sub-Species	Filename
54005	Bacteria	Firmicutes	Tissierellia	Tissierellales	Peptoniphilaceae	Peptoniphilus	Peptoniphilus harei	845254	0.154120080564397	ACS-146-V-Sch2b	AENP01.1.fsa_nt.fna
322095	Bacteria	Bacteroidetes	Bacteroidia	Bacteroidales	Porphyromonadaceae	Porphyromonas	Porphyromonas somerae	60311	0.00856738034542854	DSM 23386	AQVC01.1.fsa_nt.fna
1111131	Bacteria	Actinobacteria	Actinobacteria	Actinobacteria	Propionibacteriales	Propionibacteriaceae	Propionimicrobium sp. BV2F7	483723	0.079852216824652	NA	AZIS01.1.fsa_nt.fna
28130	Bacteria	Bacteroidetes	Bacteroidia	Bacteroidales	Prevotellaceae	Prevotella	Prevotella disiens	644138	0.0770934380880295	JCM 6334	BAIS01.1.fsa_nt.fna
386414	Bacteria	Bacteroidetes	Bacteroidia	Bacteroidales	Prevotellaceae	Prevotella	Prevotella timonensis	426705	0.0456916269736401	4401737	CBQQ01.1.fsa_nt.fna
59505	Bacteria	Actinobacteria	Actinobacteria	Actinomycetales	Actinomycetaceae	Actinotignum	Actinobaculum schaalii	1390847	0.215633847712917	strain CCUG 27420	CP008802.1.fsa_nt.fna
851	Bacteria	Fusobacteria	Fusobacteriia	Fusobacteriales	Fusobacteriaceae	Fusobacterium	Fusobacterium nucleatum	251564	0.0387294068263702	NA	GCF_000007325.1_ASM732v1_genomic.fna
817	Bacteria	Bacteroidetes	Bacteroidia	Bacteroidales	Bacteroidaceae	Bacteroides	Bacteroides fragilis	182659	0.0115137649131652	NA	GCF_000009925.1_ASM992v1_genomic.fna
34105	Bacteria	Fusobacteria	Fusobacteriia	Fusobacteriales	Leptotrichiaceae	Streptobacillus	Streptobacillus moniliformis	165461	0.0331038717224226	NA	GCF_000024565.1_ASM2456v1_genomic.fna
725	Bacteria	Proteobacteria	Gammaproteobacteria	Pasteurellales	Pasteurellaceae	Haemophilus	Haemophilus influenzae	256903	0.0469934254753633	NA	GCF_000027305.1_ASM2730v1_genomic.fna
39496	Bacteria	Firmicutes	Clostridia	Clostridiales	Eubacteriaceae	Eubacterium	Eubacterium ventriosum	64531	0.00752519883938162	NA	GCF_000153885.1_ASM15388v1_genomic.fna
38284	Bacteria	Actinobacteria	Actinobacteria	Corynebacteriales	Corynebacteriaceae	Corynebacterium	Corynebacterium accolens	166388	0.0228552035033088	NA	GCF_000159115.1_ASM15911v1_genomic.fna
43997	Bacteria	Firmicutes	Clostridia	Clostridiales	Lachnospiraceae	Catonella	Catonella morbi	101548	0.0097710952352145	NA	GCF_000160035.2_ASM16003v2_genomic.fna
754	Bacteria	Proteobacteria	Gammaproteobacteria	Pasteurellales	Pasteurellaceae	Pasteurella	Pasteurella dagmatis	28417	0.00420336477350487	NA	GCF_000163475.1_ASM16347v1_genomic.fna
1318	Bacteria	Firmicutes	Bacilli	Lactobacillales	Streptococcaceae	Streptococcus	Streptococcus parasanguinis	138054	0.0214597783299673	NA	GCF_000164675.2_ASM16467v2_genomic.fna
563032	Bacteria	Actinobacteria	Actinobacteria	Micrococcales	Micrococcaceae	Rothia	Rothia dentocariosa	347378	0.0464054167290737	NA	GCF_000164695.2_ASM16469v2_genomic.fna
118748	Bacteria	Firmicutes	Erysipelotrichia	Erysipelotrichales	Erysipelotrichaceae	Bulleidia	Bulleidia extructa	564429	0.13310681612802	NA	GCF_000177375.1_ASM17737v1_genomic.fna
488	Bacteria	Proteobacteria	Betaproteobacteria	Neisseriales	Neisseriaceae	Neisseria	Neisseria mucosa	44196	0.00682005203022054	NA	GCF_000186165.1_Neis_muco_C102_V1_genomic.fna
594	Bacteria	Proteobacteria	Gammaproteobacteria	Enterobacterales	Enterobacteriaceae	Salmonella	Salmonella enterica	171953	0.0112132095241469	NA	GCF_000195995.1_ASM19599v1_genomic.fna
2097	Bacteria	Tenericutes	Mollicutes	Mycoplasmatales	Mycoplasmataceae	Mycoplasma	Mycoplasma genitalium	43909	0.025340805460776	G37	NC_000908.2.fsa_nt.fna
006
NCBI-TaxID	Kingdom	Phylum	Class	Order	Family	Genus	Species	Number_of_Reads	Relative_Abundance	Sub-Species	Filename
38303	Bacteria	Actinobacteria	Actinobacteria	Corynebacteriales	Corynebacteriaceae	Corynebacterium	Corynebacterium pseudogenitalium	34970	0.0035330706960742	ATCC 33035	ABYQ02.1.fsa_nt.fna
849	Bacteria	Fusobacteria	Fusobacteriia	Fusobacteriales	Fusobacteriaceae	Fusobacterium	Fusobacterium gonidiaformans	12236	0.00173935309616481	3-1-5R strain 3_1_5R	ACDD01.1.fsa_nt.fna
54005	Bacteria	Firmicutes	Tissierellia	Tissierellales	Peptoniphilaceae	Peptoniphilus	Peptoniphilus harei	2400	0.000343465217876197	ACS-146-V-Sch2b	AENP01.1.fsa_nt.fna
33034	Bacteria	Firmicutes	Tissierellia	Tissierellales	Peptoniphilaceae	Anaerococcus	Anaerococcus prevotii	88323	0.0136747038351429	ACS-065-V-Col13	AEXM01.1.fsa_nt.fna
202789	Bacteria	Actinobacteria	Actinobacteria	Actinomycetales	Actinomycetaceae	Actinobaculum	Actinobaculum massiliense	120487	0.0156638736493026	ACS-171-V-Col2	AGWL01.1.fsa_nt.fna
29318	Bacteria	Actinobacteria	Actinobacteria	Actinomycetales	Actinomycetaceae	Actinomyces	Actinomyces neuii	44042	0.00541574632933942	BVS029A5	AGWP01.1.fsa_nt.fna
33012	Bacteria	Actinobacteria	Actinobacteria	Propionibacteriales	Propionibacteriaceae	Propionimicrobium	Propionimicrobium lymphophilum	219047	0.0254506640199805	ACS-093-V-SCH5	AGZR01.1.fsa_nt.fna
28125	Bacteria	Bacteroidetes	Bacteroidia	Bacteroidales	Prevotellaceae	Prevotella	Prevotella bivia	30978	0.0032298350807123	DSM 20514	AJVZ01.1.fsa_nt.fna
322095	Bacteria	Bacteroidetes	Bacteroidia	Bacteroidales	Porphyromonadaceae	Porphyromonas	Porphyromonas somerae	600353	0.0669356881061435	DSM 23386	AQVC01.1.fsa_nt.fna
501496	Bacteria	Bacteroidetes	Bacteroidia	Bacteroidales	Porphyromonadaceae	Porphyromonas	Porphyromonas bennonis	61012	0.00792355382498197	DSM 23058	AQWR01.1.fsa_nt.fna
598660	Bacteria	Actinobacteria	Actinobacteria	Corynebacteriales	Corynebacteriaceae	Corynebacterium	Corynebacterium pyruviciproducens	45649	0.00443617307054929	ATCC BAA-1742	ATBY01.1.fsa_nt.fna
184870	Bacteria	Actinobacteria	Actinobacteria	Actinomycetales	Actinomycetaceae	Varibaculum	Varibaculum cambriense	41718	0.00541866910640488	DSM 15806	ATUF01.1.fsa_nt.fna
190146	Bacteria	Actinobacteria	Actinobacteria	Actinomycetales	Actinomycetaceae	Actinotignum	Actinotignum urinale	107480	0.0147062044099358	DSM 15805	ATUY01.1.fsa_nt.fna
28128	Bacteria	Bacteroidetes	Bacteroidia	Bacteroidales	Prevotellaceae	Prevotella	Prevotella corporis	84801	0.00798389828292067	strain=DSM 18810	AUME01.1.fsa_nt.fna
1111134	Bacteria	Firmicutes	Tissierellia	Tissierellales	Peptoniphilaceae	Peptoniphilus	Peptoniphilus sp. BV3C26	13	1.77355230720891e-06	NA	AWXB01.1.fsa_nt.fna
1111131	Bacteria	Actinobacteria	Actinobacteria	Actinobacteria	Propionibacteriales	Propionibacteriaceae	Propionimicrobium sp. BV2F7	4445	0.000575919169062084	NA	AZIS01.1.fsa_nt.fna
28130	Bacteria	Bacteroidetes	Bacteroidia	Bacteroidales	Prevotellaceae	Prevotella	Prevotella disiens	55068	0.00517293863184875	JCM 6334	BAIS01.1.fsa_nt.fna
386414	Bacteria	Bacteroidetes	Bacteroidia	Bacteroidales	Prevotellaceae	Prevotella	Prevotella timonensis	246675	0.0207316351193566	4401737	CBQQ01.1.fsa_nt.fna
59505	Bacteria	Actinobacteria	Actinobacteria	Actinomycetales	Actinomycetaceae	Actinotignum	Actinobaculum schaalii	22902	0.00278683023464611	strain CCUG 27420	CP008802.1.fsa_nt.fna
562	Bacteria	Proteobacteria	Gammaproteobacteria	Enterobacterales	Enterobacteriaceae	Escherichia	Escherichia coli	20603	0.00116629705896943	NA	GCF_000005845.2_ASM584v2_genomic.fna
851	Bacteria	Fusobacteria	Fusobacteriia	Fusobacteriales	Fusobacteriaceae	Fusobacterium	Fusobacterium nucleatum	1024	0.000123734793943567	NA	GCF_000007325.1_ASM732v1_genomic.fna
1282	Bacteria	Firmicutes	Bacilli	Bacillales	Staphylococcaceae	Staphylococcus	Staphylococcus epidermidis	13628	0.00139624374849664	NA	GCF_000007645.1_ASM764v1_genomic.fna
1351	Bacteria	Firmicutes	Bacilli	Lactobacillales	Enterococcaceae	Enterococcus	Enterococcus faecalis	242298	0.0189480798996753	NA	GCF_000007785.1_ASM778v1_genomic.fna
210	Bacteria	Proteobacteria	Epsilonproteobacteria	Campylobacterales	Helicobacteraceae	Helicobacter	Helicobacter Pylori	271391	0.0427548434076342	NA	GCF_000008525.1_ASM852v1_genomic.fna
817	Bacteria	Bacteroidetes	Bacteroidia	Bacteroidales	Bacteroidaceae	Bacteroides	Bacteroides fragilis	2473	0.000122348860096054	NA	GCF_000009925.1_ASM992v1_genomic.fna
2130	Bacteria	Tenericutes	Mollicutes	Mycoplasmatales	Mycoplasmataceae	Ureaplasma	Ureaplasma urealyticum	871459	0.261848063366544	NA	GCF_000021265.1_ASM2126v1_genomic.fna
34105	Bacteria	Fusobacteria	Fusobacteriia	Fusobacteriales	Leptotrichiaceae	Streptobacillus	Streptobacillus moniliformis	51677	0.00811484013121222	NA	GCF_000024565.1_ASM2456v1_genomic.fna
29466	Bacteria	Firmicutes	Negativicutes	Veillonellales	Veillonellaceae	Veillonella	Veillonella parvula	345	4.25161827034631e-05	NA	GCF_000024945.1_ASM2494v1_genomic.fna
28037	Bacteria	Firmicutes	Bacilli	Lactobacillales	Streptococcaceae	Streptococcus	Streptococcus mitis	7664	0.000938109297756929	NA	GCF_000027165.1_ASM2716v1_genomic.fna
725	Bacteria	Proteobacteria	Gammaproteobacteria	Pasteurellales	Pasteurellaceae	Haemophilus	Haemophilus influenzae	126877	0.0182158884226443	NA	GCF_000027305.1_ASM2730v1_genomic.fna
480	Bacteria	Proteobacteria	Gammaproteobacteria	Pseudomonadales	Moraxellaceae	Moraxella	Moraxella catarrhalis	20747	0.00292568173806823	NA	GCF_000092265.1_ASM9226v1_genomic.fna
39496	Bacteria	Firmicutes	Clostridia	Clostridiales	Eubacteriaceae	Eubacterium	Eubacterium ventriosum	1502	0.000137473517912548	NA	GCF_000153885.1_ASM15388v1_genomic.fna
33039	Bacteria	Firmicutes	Clostridia	Clostridiales	Ruminococcaceae	Ruminococcus	Ruminococcus torques	27313	0.00261757911593946	NA	GCF_000153925.1_ASM15392v1_genomic.fna
29348	Bacteria	Firmicutes	Erysipelotrichia	Erysipelotrichales	Erysipelotrichaceae	Erysipelatoclostridium	Clostridium spiroforme	29206	0.00305996005910676	NA	GCF_000154805.1_ASM15480v1_genomic.fna
61171	Bacteria	Firmicutes	Erysipelotrichia	Erysipelotrichales	Erysipelotrichaceae	Holdemania	Holdemania filiformis	235003	0.0157003472324085	NA	GCF_000157995.1_ASM15799v1_genomic.fna
38284	Bacteria	Actinobacteria	Actinobacteria	Corynebacteriales	Corynebacteriaceae	Corynebacterium	Corynebacterium accolens	14	1.50935242113946e-06	NA	GCF_000159115.1_ASM15911v1_genomic.fna
43997	Bacteria	Firmicutes	Clostridia	Clostridiales	Lachnospiraceae	Catonella	Catonella morbi	368297	0.027814392707772	NA	GCF_000160035.2_ASM16003v2_genomic.fna
218538	Bacteria	Firmicutes	Negativicutes	Veillonellales	Veillonellaceae	Dialister	Dialister invisus	135588	0.018790718170475	NA	GCF_000160055.1_ASM16005v1_genomic.fna
629741	Bacteria	Proteobacteria	Betaproteobacteria	Neisseriales	Neisseriaceae	Kingella	Kingella oralis	378096	0.0412796428367658	NA	GCF_000160435.1_ASM16043v1_genomic.fna
853	Bacteria	Firmicutes	Clostridia	Clostridiales	Ruminococcaceae	Faecalibacterium	Faecalibacterium prausnitzii	33574	0.00285461046013622	NA	GCF_000162015.1_ASM16201v1_genomic.fna
754	Bacteria	Proteobacteria	Gammaproteobacteria	Pasteurellales	Pasteurellaceae	Pasteurella	Pasteurella dagmatis	72721	0.00844263909087241	NA	GCF_000163475.1_ASM16347v1_genomic.fna
1318	Bacteria	Firmicutes	Bacilli	Lactobacillales	Streptococcaceae	Streptococcus	Streptococcus parasanguinis	23426	0.00285807686830917	NA	GCF_000164675.2_ASM16467v2_genomic.fna
563032	Bacteria	Actinobacteria	Actinobacteria	Micrococcales	Micrococcaceae	Rothia	Rothia dentocariosa	34108	0.00357620289089552	NA	GCF_000164695.2_ASM16469v2_genomic.fna
1379	Bacteria	Firmicutes	Bacilli	Bacillales	Bacillales Family XI. Incertae Sedis	Gemella	Gemella haemolysans	190	2.60534879324189e-05	NA	GCF_000173915.1_ASM17391v1_genomic.fna
203	Bacteria	Proteobacteria	Epsilonproteobacteria	Campylobacterales	Campylobacteraceae	Campylobacter	Campylobacter rectus	130570	0.0136516051661196	NA	GCF_000174175.1_ASM17417v1_genomic.fna
38304	Bacteria	Actinobacteria	Actinobacteria	Corynebacteriales	Corynebacteriaceae	Corynebacterium	Corynebacterium tuberculostearicum	18919	0.00209549680445597	NA	GCF_000175635.1_ASM17563v1_genomic.fna
28127	Bacteria	Bacteroidetes	Bacteroidia	Bacteroidales	Prevotellaceae	Prevotella	Prevotella buccalis	75758	0.00656099643486233	NA	GCF_000177075.1_ASM17707v1_genomic.fna
118748	Bacteria	Firmicutes	Erysipelotrichia	Erysipelotrichales	Erysipelotrichaceae	Bulleidia	Bulleidia extructa	67318	0.0124601052162441	NA	GCF_000177375.1_ASM17737v1_genomic.fna
488	Bacteria	Proteobacteria	Betaproteobacteria	Neisseriales	Neisseriaceae	Neisseria	Neisseria mucosa	209526	0.0253771106929228	NA	GCF_000186165.1_Neis_muco_C102_V1_genomic.fna
594	Bacteria	Proteobacteria	Gammaproteobacteria	Enterobacterales	Enterobacteriaceae	Salmonella	Salmonella enterica	101877	0.00521429810768124	NA	GCF_000195995.1_ASM19599v1_genomic.fna
1638	Bacteria	Firmicutes	Bacilli	Bacillales	Listeriaceae	Listeria	Listeria monocytogenes	248	2.21302992797649e-05	NA	GCF_000196035.1_ASM19603v1_genomic.fna
45201	Bacteria	Proteobacteria	Gammaproteobacteria	Pasteurellales	Pasteurellaceae	Mannheimia	Mannheimia haemolytica	32	3.07780601554849e-06	NA	GCF_000376645.1_ASM37664v1_genomic.fna
596324	Bacteria	Spirochaetes	Spirochaetia	Spirochaetales	Spirochaetaceae	Treponema	Treponema vincentii	108554	0.0105896419079093	NA	GCF_000412995.1_Trep_vinc_F0403_V1_genomic.fna
157692	Bacteria	Fusobacteria	Fusobacteriia	Fusobacteriales	Leptotrichiaceae	Leptotrichia	Leptotrichia goodfellowii	59918	0.00690164274797739	NA	GCF_000516535.1_ASM51653v1_genomic.fna
495	Bacteria	Proteobacteria	Betaproteobacteria	Neisseriales	Neisseriaceae	Neisseria	Neisseria elongata	185	2.15406792569884e-05	NA	GCF_000818035.1_ASM81803v1_genomic.fna
33032	Bacteria	Firmicutes	Tissierellia	Tissierellales	Peptoniphilaceae	Anaerococcus	Anaerococcus lactolyticus	148163	0.020099788252646	S7-1-13	JRMW01.1.fsa_nt.fna
40543	Bacteria	Fusobacteria	Fusobacteriia	Fusobacteriales	Leptotrichiaceae	Sneathia	Sneathia sanguinegens	606	0.000123336022754243	strain CCUG41628	LOQF01.1.fsa_nt.fna
755172	Bacteria	Firmicutes	Tissierellia	Tissierellales	Peptoniphilaceae	Peptoniphilus	Peptoniphilus coxii	151533	0.0216951812816606	strain DNF00729	LSDG01.1.fsa_nt.fna
2097	Bacteria	Tenericutes	Mollicutes	Mycoplasmatales	Mycoplasmataceae	Mycoplasma	Mycoplasma genitalium	9592	0.00434485780213112	G37	NC_000908.2.fsa_nt.fna
1311	Bacteria	Firmicutes	Bacilli	Lactobacillales	Streptococcaceae	Streptococcus	Streptococcus agalactiae	3015	0.000358223945785931	NEM316	NC_004368.1.fsa_nt.fna
2051	Bacteria	Actinobacteria	Actinobacteria	Actinomycetales	Actinomycetaceae	Mobiluncus	Mobiluncus curtisii	1443157	0.17665991973154	ATCC 43063	NC_014246.1.fsa_nt.fna
1280	Bacteria	Firmicutes	Bacilli	Bacillales	Staphylococcaceae	Staphylococcus	Staphylococcus aureus	44822	0.0040998700477984	subsp. aureus ST398	NC_017333.1.fsa_nt.fna
827	Bacteria	Proteobacteria	Epsilonproteobacteria	Campylobacterales	Campylobacteraceae	Campylobacter	Campylobacter ureolyticus	1508	0.000241328921518774	RIGS 9880	NZ_CP012195.1.fsa_nt.fna
007
NCBI-TaxID	Kingdom	Phylum	Class	Order	Family	Genus	Species	Number_of_Reads	Relative_Abundance	Sub-Species	Filename
131111	Bacteria	Actinobacteria	Actinobacteria	Actinomycetales	Actinomycetaceae	Actinomyces	Actinomyces turicensis	624416	0.0536186741817313	ACS-279-V-Col4	AGWQ01.1.fsa_nt.fna
1351	Bacteria	Firmicutes	Bacilli	Lactobacillales	Enterococcaceae	Enterococcus	Enterococcus faecalis	3310441	0.189391887127467	13-SD-W-01	ATIO01.1.fsa_nt.fna
1111131	Bacteria	Actinobacteria	Actinobacteria	Actinobacteria	Propionibacteriales	Propionibacteriaceae	Propionimicrobium sp. BV2F7	1996357	0.164965647416206	NA	AZIS01.1.fsa_nt.fna
28130	Bacteria	Bacteroidetes	Bacteroidia	Bacteroidales	Prevotellaceae	Prevotella	Prevotella disiens	324774	0.0194574004420382	JCM 6334	BAIS01.1.fsa_nt.fna
59505	Bacteria	Actinobacteria	Actinobacteria	Actinomycetales	Actinomycetaceae	Actinotignum	Actinobaculum schaalii	3753730	0.291316896592897	strain CCUG 27420	CP008802.1.fsa_nt.fna
1351	Bacteria	Firmicutes	Bacilli	Lactobacillales	Enterococcaceae	Enterococcus	Enterococcus faecalis	3251912	0.162188367655843	NA	GCF_000007785.1_ASM778v1_genomic.fna
29348	Bacteria	Firmicutes	Erysipelotrichia	Erysipelotrichales	Erysipelotrichaceae	Erysipelatoclostridium	Clostridium spiroforme	224532	0.0150033230978657	NA	GCF_000154805.1_ASM15480v1_genomic.fna
1322	Bacteria	Firmicutes	Clostridia	Clostridiales	Lachnospiraceae	Blautia	Blautia hansenii	1899318	0.104057803485952	NA	GCF_000156675.1_ASM15667v1_genomic.fna
008
NCBI-TaxID	Kingdom	Phylum	Class	Order	Family	Genus	Species	Number_of_Reads	Relative_Abundance	Sub-Species	Filename
33029	Bacteria	Firmicutes	Tissierellia	Tissierellales	Peptoniphilaceae	Anaerococcus	Anaerococcus hydrogenalis	17435	0.0357404778522124	DSM 7454	ABXA01.1.fsa_nt.fna
39791	Bacteria	Actinobacteria	Actinobacteria	Corynebacteriales	Corynebacteriaceae	Corynebacterium	Corynebacterium glucuronolyticum	6363	0.00884985142776879	ATCC 51867	ABYP01.1.fsa_nt.fna
38303	Bacteria	Actinobacteria	Actinobacteria	Corynebacteriales	Corynebacteriaceae	Corynebacterium	Corynebacterium pseudogenitalium	1500	0.00223383534564003	ATCC 33035	ABYQ02.1.fsa_nt.fna
849	Bacteria	Fusobacteria	Fusobacteriia	Fusobacteriales	Fusobacteriaceae	Fusobacterium	Fusobacterium gonidiaformans	11863	0.0248568459451722	3-1-5R strain 3_1_5R	ACDD01.1.fsa_nt.fna
507750	Bacteria	Firmicutes	Tissierellia	Tissierellales	Peptoniphilaceae	Peptoniphilus	Peptoniphilus duerdenii	9516	0.0177062703991519	ATCC BAA-1640	AEEH01.1.fsa_nt.fna
54005	Bacteria	Firmicutes	Tissierellia	Tissierellales	Peptoniphilaceae	Peptoniphilus	Peptoniphilus harei	1308	0.00275919547842084	ACS-146-V-Sch2b	AENP01.1.fsa_nt.fna
33034	Bacteria	Firmicutes	Tissierellia	Tissierellales	Peptoniphilaceae	Anaerococcus	Anaerococcus prevotii	373	0.000851248095071111	ACS-065-V-Col13	AEXM01.1.fsa_nt.fna
131111	Bacteria	Actinobacteria	Actinobacteria	Actinomycetales	Actinomycetaceae	Actinomyces	Actinomyces turicensis	1993	0.003955369047778	ACS-279-V-Col4	AGWQ01.1.fsa_nt.fna
33012	Bacteria	Actinobacteria	Actinobacteria	Propionibacteriales	Propionibacteriaceae	Propionimicrobium	Propionimicrobium lymphophilum	1101	0.00188561199043883	ACS-093-V-SCH5	AGZR01.1.fsa_nt.fna
501496	Bacteria	Bacteroidetes	Bacteroidia	Bacteroidales	Porphyromonadaceae	Porphyromonas	Porphyromonas bennonis	3389	0.00648753215948137	DSM 23058	AQWR01.1.fsa_nt.fna
827	Bacteria	Proteobacteria	Epsilonproteobacteria	Campylobacterales	Campylobacteraceae	Campylobacter	Campylobacter ureolyticus	1536	0.00341871401416558	DSM 20703	ARGD01.1.fsa_nt.fna
598660	Bacteria	Actinobacteria	Actinobacteria	Corynebacteriales	Corynebacteriaceae	Corynebacterium	Corynebacterium pyruviciproducens	3285	0.00470560849140811	ATCC BAA-1742	ATBY01.1.fsa_nt.fna
1351	Bacteria	Firmicutes	Bacilli	Lactobacillales	Enterococcaceae	Enterococcus	Enterococcus faecalis	15187	0.020080992598503	13-SD-W-01	ATIO01.1.fsa_nt.fna
184870	Bacteria	Actinobacteria	Actinobacteria	Actinomycetales	Actinomycetaceae	Varibaculum	Varibaculum cambriense	12318	0.0235837333269973	DSM 15806	ATUF01.1.fsa_nt.fna
190146	Bacteria	Actinobacteria	Actinobacteria	Actinomycetales	Actinomycetaceae	Actinotignum	Actinotignum urinale	1499	0.00302327586646483	DSM 15805	ATUY01.1.fsa_nt.fna
33012	Bacteria	Actinobacteria	Actinobacteria	Propionibacteriales	Propionibacteriaceae	Propionimicrobium	Propionimicrobium lymphophilum	1421	0.00270374769421402	DSM 4903	AUIB01.1.fsa_nt.fna
1111134	Bacteria	Firmicutes	Tissierellia	Tissierellales	Peptoniphilaceae	Peptoniphilus	Peptoniphilus sp. BV3C26	5874	0.0118123904956178	NA	AWXB01.1.fsa_nt.fna
1111131	Bacteria	Actinobacteria	Actinobacteria	Actinobacteria	Propionibacteriales	Propionibacteriaceae	Propionimicrobium sp. BV2F7	1892	0.00361338389641942	NA	AZIS01.1.fsa_nt.fna
28130	Bacteria	Bacteroidetes	Bacteroidia	Bacteroidales	Prevotellaceae	Prevotella	Prevotella disiens	26826	0.0371447249475098	JCM 6334	BAIS01.1.fsa_nt.fna
386414	Bacteria	Bacteroidetes	Bacteroidia	Bacteroidales	Prevotellaceae	Prevotella	Prevotella timonensis	1142	0.00141474356633251	4401737	CBQQ01.1.fsa_nt.fna
59505	Bacteria	Actinobacteria	Actinobacteria	Actinomycetales	Actinomycetaceae	Actinotignum	Actinobaculum schaalii	32325	0.0579800840827303	strain CCUG 27420	CP008802.1.fsa_nt.fna
851	Bacteria	Fusobacteria	Fusobacteriia	Fusobacteriales	Fusobacteriaceae	Fusobacterium	Fusobacterium nucleatum	9340	0.0166357338280333	NA	GCF_000007325.1_ASM732v1_genomic.fna
1282	Bacteria	Firmicutes	Bacilli	Bacillales	Staphylococcaceae	Staphylococcus	Staphylococcus epidermidis	5580	0.0084268743756178	NA	GCF_000007645.1_ASM764v1_genomic.fna
1351	Bacteria	Firmicutes	Bacilli	Lactobacillales	Enterococcaceae	Enterococcus	Enterococcus faecalis	3664	0.00422351505928122	NA	GCF_000007785.1_ASM778v1_genomic.fna
210	Bacteria	Proteobacteria	Epsilonproteobacteria	Campylobacterales	Helicobacteraceae	Helicobacter	Helicobacter Pylori	2120	0.00492298988901195	NA	GCF_000008525.1_ASM852v1_genomic.fna
817	Bacteria	Bacteroidetes	Bacteroidia	Bacteroidales	Bacteroidaceae	Bacteroides	Bacteroides fragilis	13485	0.00983399460957258	NA	GCF_000009925.1_ASM992v1_genomic.fna
2130	Bacteria	Tenericutes	Mollicutes	Mycoplasmatales	Mycoplasmataceae	Ureaplasma	Ureaplasma urealyticum	18870	0.0835752166230742	NA	GCF_000021265.1_ASM2126v1_genomic.fna
34105	Bacteria	Fusobacteria	Fusobacteriia	Fusobacteriales	Leptotrichiaceae	Streptobacillus	Streptobacillus moniliformis	5119	0.0118487083100405	NA	GCF_000024565.1_ASM2456v1_genomic.fna
29466	Bacteria	Firmicutes	Negativicutes	Veillonellales	Veillonellaceae	Veillonella	Veillonella parvula	4128	0.00749856330437656	NA	GCF_000024945.1_ASM2494v1_genomic.fna
28037	Bacteria	Firmicutes	Bacilli	Lactobacillales	Streptococcaceae	Streptococcus	Streptococcus mitis	2907	0.00524500830338439	NA	GCF_000027165.1_ASM2716v1_genomic.fna
725	Bacteria	Proteobacteria	Gammaproteobacteria	Pasteurellales	Pasteurellaceae	Haemophilus	Haemophilus influenzae	3727	0.00788733074863459	NA	GCF_000027305.1_ASM2730v1_genomic.fna
480	Bacteria	Proteobacteria	Gammaproteobacteria	Pseudomonadales	Moraxellaceae	Moraxella	Moraxella catarrhalis	4078	0.00847660994544899	NA	GCF_000092265.1_ASM9226v1_genomic.fna
39496	Bacteria	Firmicutes	Clostridia	Clostridiales	Eubacteriaceae	Eubacterium	Eubacterium ventriosum	11399	0.0153786803924725	NA	GCF_000153885.1_ASM15388v1_genomic.fna
33039	Bacteria	Firmicutes	Clostridia	Clostridiales	Ruminococcaceae	Ruminococcus	Ruminococcus torques	2175	0.00307250697614233	NA	GCF_000153925.1_ASM15392v1_genomic.fna
29348	Bacteria	Firmicutes	Erysipelotrichia	Erysipelotrichales	Erysipelotrichaceae	Erysipelatoclostridium	Clostridium spiroforme	4792	0.00740054477077832	NA	GCF_000154805.1_ASM15480v1_genomic.fna
61171	Bacteria	Firmicutes	Erysipelotrichia	Erysipelotrichales	Erysipelotrichaceae	Holdemania	Holdemania filiformis	5101	0.00502336087359634	NA	GCF_000157995.1_ASM15799v1_genomic.fna
43997	Bacteria	Firmicutes	Clostridia	Clostridiales	Lachnospiraceae	Catonella	Catonella morbi	8949	0.00996205907851446	NA	GCF_000160035.2_ASM16003v2_genomic.fna
218538	Bacteria	Firmicutes	Negativicutes	Veillonellales	Veillonellaceae	Dialister	Dialister invisus	5795	0.01183801179976	NA	GCF_000160055.1_ASM16005v1_genomic.fna
46125	Bacteria	Firmicutes	Bacilli	Lactobacillales	Aerococcaceae	Abiotrophia	Abiotrophia defectiva	25168	0.0477025424014877	NA	GCF_000160075.2_ASM16007v2_genomic.fna
629741	Bacteria	Proteobacteria	Betaproteobacteria	Neisseriales	Neisseriaceae	Kingella	Kingella oralis	7453	0.011994114029043	NA	GCF_000160435.1_ASM16043v1_genomic.fna
754	Bacteria	Proteobacteria	Gammaproteobacteria	Pasteurellales	Pasteurellaceae	Pasteurella	Pasteurella dagmatis	17882	0.0306011449848865	NA	GCF_000163475.1_ASM16347v1_genomic.fna
563032	Bacteria	Actinobacteria	Actinobacteria	Micrococcales	Micrococcaceae	Rothia	Rothia dentocariosa	3164	0.00488996301583252	NA	GCF_000164695.2_ASM16469v2_genomic.fna
1379	Bacteria	Firmicutes	Bacilli	Bacillales	Bacillales Family XI. Incertae Sedis	Gemella	Gemella haemolysans	30800	0.0622538468045827	NA	GCF_000173915.1_ASM17391v1_genomic.fna
38304	Bacteria	Actinobacteria	Actinobacteria	Corynebacteriales	Corynebacteriaceae	Corynebacterium	Corynebacterium tuberculostearicum	3738	0.00610283076293356	NA	GCF_000175635.1_ASM17563v1_genomic.fna
28127	Bacteria	Bacteroidetes	Bacteroidia	Bacteroidales	Prevotellaceae	Prevotella	Prevotella buccalis	4015	0.00512542702591254	NA	GCF_000177075.1_ASM17707v1_genomic.fna
118748	Bacteria	Firmicutes	Erysipelotrichia	Erysipelotrichales	Erysipelotrichaceae	Bulleidia	Bulleidia extructa	30999	0.0845748805403711	NA	GCF_000177375.1_ASM17737v1_genomic.fna
488	Bacteria	Proteobacteria	Betaproteobacteria	Neisseriales	Neisseriaceae	Neisseria	Neisseria mucosa	3462	0.00618065524580457	NA	GCF_000186165.1_Neis_muco_C102_V1_genomic.fna
594	Bacteria	Proteobacteria	Gammaproteobacteria	Enterobacterales	Enterobacteriaceae	Salmonella	Salmonella enterica	4518	0.00340854584456368	NA	GCF_000195995.1_ASM19599v1_genomic.fna
1638	Bacteria	Firmicutes	Bacilli	Bacillales	Listeriaceae	Listeria	Listeria monocytogenes	284	0.000373557233468885	NA	GCF_000196035.1_ASM19603v1_genomic.fna
1308	Bacteria	Firmicutes	Bacilli	Lactobacillales	Streptococcaceae	Streptococcus	Streptococcus thermophilus	7933	0.0159204750249609	NA	GCF_000253395.1_ASM25339v1_genomic.fna
45201	Bacteria	Proteobacteria	Gammaproteobacteria	Pasteurellales	Pasteurellaceae	Mannheimia	Mannheimia haemolytica	32340	0.0458494874854862	NA	GCF_000376645.1_ASM37664v1_genomic.fna
157692	Bacteria	Fusobacteria	Fusobacteriia	Fusobacteriales	Leptotrichiaceae	Leptotrichia	Leptotrichia goodfellowii	7480	0.0126998902606581	NA	GCF_000516535.1_ASM51653v1_genomic.fna
495	Bacteria	Proteobacteria	Betaproteobacteria	Neisseriales	Neisseriaceae	Neisseria	Neisseria elongata	3421	0.00587143076181925	NA	GCF_000818035.1_ASM81803v1_genomic.fna
33032	Bacteria	Firmicutes	Tissierellia	Tissierellales	Peptoniphilaceae	Anaerococcus	Anaerococcus lactolyticus	3570	0.0071387658817066	S7-1-13	JRMW01.1.fsa_nt.fna
40543	Bacteria	Fusobacteria	Fusobacteriia	Fusobacteriales	Leptotrichiaceae	Sneathia	Sneathia sanguinegens	984	0.00295199500164599	strain CCUG41628	LOQF01.1.fsa_nt.fna
755172	Bacteria	Firmicutes	Tissierellia	Tissierellales	Peptoniphilaceae	Peptoniphilus	Peptoniphilus coxii	6667	0.0140698582216971	strain DNF00729	LSDG01.1.fsa_nt.fna
2097	Bacteria	Tenericutes	Mollicutes	Mycoplasmatales	Mycoplasmataceae	Mycoplasma	Mycoplasma genitalium	7275	0.0485738580223218	G37	NC_000908.2.fsa_nt.fna
1311	Bacteria	Firmicutes	Bacilli	Lactobacillales	Streptococcaceae	Streptococcus	Streptococcus agalactiae	5728	0.0100316763026895	NEM316	NC_004368.1.fsa_nt.fna
33034	Bacteria	Firmicutes	Tissierellia	Tissierellales	Peptoniphilaceae	Anaerococcus	Anaerococcus prevotii	398	0.000818600109262799	DSM 20548	NC_013171.1.fsa_nt.fna
2051	Bacteria	Actinobacteria	Actinobacteria	Actinomycetales	Actinomycetaceae	Mobiluncus	Mobiluncus curtisii	12211	0.0220332663152136	ATCC 43063	NC_014246.1.fsa_nt.fna
1280	Bacteria	Firmicutes	Bacilli	Bacillales	Staphylococcaceae	Staphylococcus	Staphylococcus aureus	10943	0.0147542950222894	subsp. aureus ST398	NC_017333.1.fsa_nt.fna
1328	Bacteria	Firmicutes	Bacilli	Lactobacillales	Streptococcaceae	Streptococcus	Streptococcus anginosus	16206	0.0281007010692872	C238	NC_022239.1.fsa_nt.fna
1260	Bacteria	Firmicutes	Tissierellia	Tissierellales	Peptoniphilaceae	Finegoldia	Finegoldia magna	2587	0.00522862146273973	ATCC 53516	NZ_CM000955.1.fsa_nt.fna
827	Bacteria	Proteobacteria	Epsilonproteobacteria	Campylobacterales	Campylobacteraceae	Campylobacter	Campylobacter ureolyticus	2837	0.00669222556009667	RIGS 9880	NZ_CP012195.1.fsa_nt.fna
009
NCBI-TaxID	Kingdom	Phylum	Class	Order	Family	Genus	Species	Number_of_Reads	Relative_Abundance	Sub-Species	Filename
33029	Bacteria	Firmicutes	Tissierellia	Tissierellales	Peptoniphilaceae	Anaerococcus	Anaerococcus hydrogenalis	36690	0.00259326804513265	DSM 7454	ABXA01.1.fsa_nt.fna
39791	Bacteria	Actinobacteria	Actinobacteria	Corynebacteriales	Corynebacteriaceae	Corynebacterium	Corynebacterium glucuronolyticum	100275	0.00480870373556093	ATCC 51867	ABYP01.1.fsa_nt.fna
38303	Bacteria	Actinobacteria	Actinobacteria	Corynebacteriales	Corynebacteriaceae	Corynebacterium	Corynebacterium pseudogenitalium	1123911	0.0577102711673286	ATCC 33035	ABYQ02.1.fsa_nt.fna
849	Bacteria	Fusobacteria	Fusobacteriia	Fusobacteriales	Fusobacteriaceae	Fusobacterium	Fusobacterium gonidiaformans	66073	0.00477349871739098	3-1-5R strain 3_1_5R	ACDD01.1.fsa_nt.fna
507750	Bacteria	Firmicutes	Tissierellia	Tissierellales	Peptoniphilaceae	Peptoniphilus	Peptoniphilus duerdenii	59180	0.00379672300245651	ATCC BAA-1640	AEEH01.1.fsa_nt.fna
202789	Bacteria	Actinobacteria	Actinobacteria	Actinomycetales	Actinomycetaceae	Actinobaculum	Actinobaculum massiliense	400074	0.0264340560449377	ACS-171-V-Col2	AGWL01.1.fsa_nt.fna
131111	Bacteria	Actinobacteria	Actinobacteria	Actinomycetales	Actinomycetaceae	Actinomyces	Actinomyces turicensis	79003	0.00540610639978655	ACS-279-V-Col4	AGWQ01.1.fsa_nt.fna
501496	Bacteria	Bacteroidetes	Bacteroidia	Bacteroidales	Porphyromonadaceae	Porphyromonas	Porphyromonas bennonis	620182	0.0409343978182787	DSM 23058	AQWR01.1.fsa_nt.fna
827	Bacteria	Proteobacteria	Epsilonproteobacteria	Campylobacterales	Campylobacteraceae	Campylobacter	Campylobacter ureolyticus	783040	0.0600920192973516	DSM 20703	ARGD01.1.fsa_nt.fna
28128	Bacteria	Bacteroidetes	Bacteroidia	Bacteroidales	Prevotellaceae	Prevotella	Prevotella corporis	316055	0.0151231125655404	strain=DSM 18810	AUME01.1.fsa_nt.fna
1111134	Bacteria	Firmicutes	Tissierellia	Tissierellales	Peptoniphilaceae	Peptoniphilus	Peptoniphilus sp. BV3C26	1785853	0.123825717966892	NA	AWXB01.1.fsa_nt.fna
1111131	Bacteria	Actinobacteria	Actinobacteria	Actinobacteria	Propionibacteriales	Propionibacteriaceae	Propionimicrobium sp. BV2F7	149318	0.00983255604894283	NA	AZIS01.1.fsa_nt.fna
28130	Bacteria	Bacteroidetes	Bacteroidia	Bacteroidales	Prevotellaceae	Prevotella	Prevotella disiens	72844	0.0034777335580369	JCM 6334	BAIS01.1.fsa_nt.fna
386414	Bacteria	Bacteroidetes	Bacteroidia	Bacteroidales	Prevotellaceae	Prevotella	Prevotella timonensis	271677	0.0116044828330034	4401737	CBQQ01.1.fsa_nt.fna
59505	Bacteria	Actinobacteria	Actinobacteria	Actinomycetales	Actinomycetaceae	Actinotignum	Actinobaculum schaalii	585218	0.0361925578019442	strain CCUG 27420	CP008802.1.fsa_nt.fna
851	Bacteria	Fusobacteria	Fusobacteriia	Fusobacteriales	Fusobacteriaceae	Fusobacterium	Fusobacterium nucleatum	911982	0.0560070434367061	NA	GCF_000007325.1_ASM732v1_genomic.fna
210	Bacteria	Proteobacteria	Epsilonproteobacteria	Campylobacterales	Helicobacteraceae	Helicobacter	Helicobacter Pylori	716401	0.0573601872070352	NA	GCF_000008525.1_ASM852v1_genomic.fna
817	Bacteria	Bacteroidetes	Bacteroidia	Bacteroidales	Bacteroidaceae	Bacteroides	Bacteroides fragilis	257599	0.00647715785923826	NA	GCF_000009925.1_ASM992v1_genomic.fna
29466	Bacteria	Firmicutes	Negativicutes	Veillonellales	Veillonellaceae	Veillonella	Veillonella parvula	113160	0.00708749239983614	NA	GCF_000024945.1_ASM2494v1_genomic.fna
725	Bacteria	Proteobacteria	Gammaproteobacteria	Pasteurellales	Pasteurellaceae	Haemophilus	Haemophilus influenzae	740510	0.0540334728792159	NA	GCF_000027305.1_ASM2730v1_genomic.fna
29348	Bacteria	Firmicutes	Erysipelotrichia	Erysipelotrichales	Erysipelotrichaceae	Erysipelatoclostridium	Clostridium spiroforme	783865	0.0417397119969352	NA	GCF_000154805.1_ASM15480v1_genomic.fna
1322	Bacteria	Firmicutes	Clostridia	Clostridiales	Lachnospiraceae	Blautia	Blautia hansenii	44628	0.00194842346968639	NA	GCF_000156675.1_ASM15667v1_genomic.fna
43997	Bacteria	Firmicutes	Clostridia	Clostridiales	Lachnospiraceae	Catonella	Catonella morbi	1104912	0.0424095426443083	NA	GCF_000160035.2_ASM16003v2_genomic.fna
218538	Bacteria	Firmicutes	Negativicutes	Veillonellales	Veillonellaceae	Dialister	Dialister invisus	24733	0.00174206124601807	NA	GCF_000160055.1_ASM16005v1_genomic.fna
629741	Bacteria	Proteobacteria	Betaproteobacteria	Neisseriales	Neisseriaceae	Kingella	Kingella oralis	1890673	0.104909488171418	NA	GCF_000160435.1_ASM16043v1_genomic.fna
754	Bacteria	Proteobacteria	Gammaproteobacteria	Pasteurellales	Pasteurellaceae	Pasteurella	Pasteurella dagmatis	48890	0.00288471502821335	NA	GCF_000163475.1_ASM16347v1_genomic.fna
1318	Bacteria	Firmicutes	Bacilli	Lactobacillales	Streptococcaceae	Streptococcus	Streptococcus parasanguinis	170684	0.0105835916730061	NA	GCF_000164675.2_ASM16467v2_genomic.fna
203	Bacteria	Proteobacteria	Epsilonproteobacteria	Campylobacterales	Campylobacteraceae	Campylobacter	Campylobacter rectus	352584	0.0187355916933148	NA	GCF_000174175.1_ASM17417v1_genomic.fna
38304	Bacteria	Actinobacteria	Actinobacteria	Corynebacteriales	Corynebacteriaceae	Corynebacterium	Corynebacterium tuberculostearicum	412493	0.0232204112148558	NA	GCF_000175635.1_ASM17563v1_genomic.fna
118748	Bacteria	Firmicutes	Erysipelotrichia	Erysipelotrichales	Erysipelotrichaceae	Bulleidia	Bulleidia extructa	652617	0.0613922266565089	NA	GCF_000177375.1_ASM17737v1_genomic.fna
488	Bacteria	Proteobacteria	Betaproteobacteria	Neisseriales	Neisseriaceae	Neisseria	Neisseria mucosa	5305	0.000326553345950809	NA	GCF_000186165.1_Neis_muco_C102_V1_genomic.fna
594	Bacteria	Proteobacteria	Gammaproteobacteria	Enterobacterales	Enterobacteriaceae	Salmonella	Salmonella enterica	243907	0.00634466171503164	NA	GCF_000195995.1_ASM19599v1_genomic.fna
1308	Bacteria	Firmicutes	Bacilli	Lactobacillales	Streptococcaceae	Streptococcus	Streptococcus thermophilus	472630	0.0327040204850721	NA	GCF_000253395.1_ASM25339v1_genomic.fna
495	Bacteria	Proteobacteria	Betaproteobacteria	Neisseriales	Neisseriaceae	Neisseria	Neisseria elongata	42613	0.0025217049651974	NA	GCF_000818035.1_ASM81803v1_genomic.fna
1311	Bacteria	Firmicutes	Bacilli	Lactobacillales	Streptococcaceae	Streptococcus	Streptococcus agalactiae	50334	0.00303943765383371	NEM316	NC_004368.1.fsa_nt.fna
33034	Bacteria	Firmicutes	Tissierellia	Tissierellales	Peptoniphilaceae	Anaerococcus	Anaerococcus prevotii	623437	0.0442122475880261	DSM 20548	NC_013171.1.fsa_nt.fna
1328	Bacteria	Firmicutes	Bacilli	Lactobacillales	Streptococcaceae	Streptococcus	Streptococcus anginosus	144094	0.00861486570329141	C238	NC_022239.1.fsa_nt.fna
1260	Bacteria	Firmicutes	Tissierellia	Tissierellales	Peptoniphilaceae	Finegoldia	Finegoldia magna	73187	0.00510018596471635	ATCC 53516	NZ_CM000955.1.fsa_nt.fna
010
NCBI-TaxID	Kingdom	Phylum	Class	Order	Family	Genus	Species	Number_of_Reads	Relative_Abundance	Sub-Species	Filename
39791	Bacteria	Actinobacteria	Actinobacteria	Corynebacteriales	Corynebacteriaceae	Corynebacterium	Corynebacterium glucuronolyticum	3068338	0.202411192581002	ATCC 51867	ABYP01.1.fsa_nt.fna
28125	Bacteria	Bacteroidetes	Bacteroidia	Bacteroidales	Prevotellaceae	Prevotella	Prevotella bivia	661244	0.0482002386731867	DSM 20514	AJVZ01.1.fsa_nt.fna
184870	Bacteria	Actinobacteria	Actinobacteria	Actinomycetales	Actinomycetaceae	Varibaculum	Varibaculum cambriense	222664	0.0202199292088291	DSM 15806	ATUF01.1.fsa_nt.fna
562	Bacteria	Proteobacteria	Gammaproteobacteria	Enterobacterales	Enterobacteriaceae	Escherichia	Escherichia coli	2274950	0.0900349331432695	NA	GCF_000005845.2_ASM584v2_genomic.fna
1282	Bacteria	Firmicutes	Bacilli	Bacillales	Staphylococcaceae	Staphylococcus	Staphylococcus epidermidis	232907	0.0166829224373012	NA	GCF_000007645.1_ASM764v1_genomic.fna
2130	Bacteria	Tenericutes	Mollicutes	Mycoplasmatales	Mycoplasmataceae	Ureaplasma	Ureaplasma urealyticum	1154528	0.242531051302367	NA	GCF_000021265.1_ASM2126v1_genomic.fna
157692	Bacteria	Fusobacteria	Fusobacteriia	Fusobacteriales	Leptotrichiaceae	Leptotrichia	Leptotrichia goodfellowii	4717764	0.379919732654044	NA	GCF_000516535.1_ASM51653v1_genomic.fna
011
NCBI-TaxID	Kingdom	Phylum	Class	Order	Family	Genus	Species	Number_of_Reads	Relative_Abundance	Sub-Species	Filename
38303	Bacteria	Actinobacteria	Actinobacteria	Corynebacteriales	Corynebacteriaceae	Corynebacterium	Corynebacterium pseudogenitalium	194139	0.0107973119985391	ATCC 33035	ABYQ02.1.fsa_nt.fna
849	Bacteria	Fusobacteria	Fusobacteriia	Fusobacteriales	Fusobacteriaceae	Fusobacterium	Fusobacterium gonidiaformans	69431	0.0054331021932498	3-1-5R strain 3_1_5R	ACDD01.1.fsa_nt.fna
33012	Bacteria	Actinobacteria	Actinobacteria	Propionibacteriales	Propionibacteriaceae	Propionimicrobium	Propionimicrobium lymphophilum	189366	0.0121118359841065	ACS-093-V-SCH5	AGZR01.1.fsa_nt.fna
28125	Bacteria	Bacteroidetes	Bacteroidia	Bacteroidales	Prevotellaceae	Prevotella	Prevotella bivia	12042	0.000691149124163888	DSM 20514	AJVZ01.1.fsa_nt.fna
322095	Bacteria	Bacteroidetes	Bacteroidia	Bacteroidales	Porphyromonadaceae	Porphyromonas	Porphyromonas somerae	305293	0.0187376042013832	DSM 23386	AQVC01.1.fsa_nt.fna
501496	Bacteria	Bacteroidetes	Bacteroidia	Bacteroidales	Porphyromonadaceae	Porphyromonas	Porphyromonas bennonis	138381	0.00989298573400627	DSM 23058	AQWR01.1.fsa_nt.fna
184870	Bacteria	Actinobacteria	Actinobacteria	Actinomycetales	Actinomycetaceae	Varibaculum	Varibaculum cambriense	360069	0.0257454834531582	DSM 15806	ATUF01.1.fsa_nt.fna
190146	Bacteria	Actinobacteria	Actinobacteria	Actinomycetales	Actinomycetaceae	Actinotignum	Actinotignum urinale	11834	0.00089135493363624	DSM 15805	ATUY01.1.fsa_nt.fna
1111131	Bacteria	Actinobacteria	Actinobacteria	Actinobacteria	Propionibacteriales	Propionibacteriaceae	Propionimicrobium sp. BV2F7	35728	0.00254826530715315	NA	AZIS01.1.fsa_nt.fna
28130	Bacteria	Bacteroidetes	Bacteroidia	Bacteroidales	Prevotellaceae	Prevotella	Prevotella disiens	873	4.51438332936896e-05	JCM 6334	BAIS01.1.fsa_nt.fna
386414	Bacteria	Bacteroidetes	Bacteroidia	Bacteroidales	Prevotellaceae	Prevotella	Prevotella timonensis	111350	0.00515163171688485	4401737	CBQQ01.1.fsa_nt.fna
59505	Bacteria	Actinobacteria	Actinobacteria	Actinomycetales	Actinomycetaceae	Actinotignum	Actinobaculum schaalii	510653	0.0342065408497038	strain CCUG 27420	CP008802.1.fsa_nt.fna
562	Bacteria	Proteobacteria	Gammaproteobacteria	Enterobacterales	Enterobacteriaceae	Escherichia	Escherichia coli	499737	0.0155727886877368	NA	GCF_000005845.2_ASM584v2_genomic.fna
1282	Bacteria	Firmicutes	Bacilli	Bacillales	Staphylococcaceae	Staphylococcus	Staphylococcus epidermidis	49146	0.0027718100195653	NA	GCF_000007645.1_ASM764v1_genomic.fna
1351	Bacteria	Firmicutes	Bacilli	Lactobacillales	Enterococcaceae	Enterococcus	Enterococcus faecalis	564	2.42795508983299e-05	NA	GCF_000007785.1_ASM778v1_genomic.fna
817	Bacteria	Bacteroidetes	Bacteroidia	Bacteroidales	Bacteroidaceae	Bacteroides	Bacteroides fragilis	523427	0.0142553570527418	NA	GCF_000009925.1_ASM992v1_genomic.fna
34105	Bacteria	Fusobacteria	Fusobacteriia	Fusobacteriales	Leptotrichiaceae	Streptobacillus	Streptobacillus moniliformis	337462	0.0291711612540338	NA	GCF_000024565.1_ASM2456v1_genomic.fna
29466	Bacteria	Firmicutes	Negativicutes	Veillonellales	Veillonellaceae	Veillonella	Veillonella parvula	1525245	0.103471548092844	NA	GCF_000024945.1_ASM2494v1_genomic.fna
39496	Bacteria	Firmicutes	Clostridia	Clostridiales	Eubacteriaceae	Eubacterium	Eubacterium ventriosum	20467	0.0010312155908876	NA	GCF_000153885.1_ASM15388v1_genomic.fna
1322	Bacteria	Firmicutes	Clostridia	Clostridiales	Lachnospiraceae	Blautia	Blautia hansenii	234197	0.0110748773389791	NA	GCF_000156675.1_ASM15667v1_genomic.fna
46125	Bacteria	Firmicutes	Bacilli	Lactobacillales	Aerococcaceae	Abiotrophia	Abiotrophia defectiva	148529	0.0105134932767624	NA	GCF_000160075.2_ASM16007v2_genomic.fna
754	Bacteria	Proteobacteria	Gammaproteobacteria	Pasteurellales	Pasteurellaceae	Pasteurella	Pasteurella dagmatis	1072554	0.0685462524545356	NA	GCF_000163475.1_ASM16347v1_genomic.fna
563032	Bacteria	Actinobacteria	Actinobacteria	Micrococcales	Micrococcaceae	Rothia	Rothia dentocariosa	263751	0.0152232078759264	NA	GCF_000164695.2_ASM16469v2_genomic.fna
1379	Bacteria	Firmicutes	Bacilli	Bacillales	Bacillales Family XI. Incertae Sedis	Gemella	Gemella haemolysans	1154321	0.0871334752805634	NA	GCF_000173915.1_ASM17391v1_genomic.fna
203	Bacteria	Proteobacteria	Epsilonproteobacteria	Campylobacterales	Campylobacteraceae	Campylobacter	Campylobacter rectus	191894	0.0110445462444947	NA	GCF_000174175.1_ASM17417v1_genomic.fna
38304	Bacteria	Actinobacteria	Actinobacteria	Corynebacteriales	Corynebacteriaceae	Corynebacterium	Corynebacterium tuberculostearicum	58276	0.00355324151464998	NA	GCF_000175635.1_ASM17563v1_genomic.fna
488	Bacteria	Proteobacteria	Betaproteobacteria	Neisseriales	Neisseriaceae	Neisseria	Neisseria mucosa	324699	0.021648677476585	NA	GCF_000186165.1_Neis_muco_C102_V1_genomic.fna
594	Bacteria	Proteobacteria	Gammaproteobacteria	Enterobacterales	Enterobacteriaceae	Salmonella	Salmonella enterica	11663	0.000328606501622548	NA	GCF_000195995.1_ASM19599v1_genomic.fna
1638	Bacteria	Firmicutes	Bacilli	Bacillales	Listeriaceae	Listeria	Listeria monocytogenes	563759	0.0276933351571978	NA	GCF_000196035.1_ASM19603v1_genomic.fna
596324	Bacteria	Spirochaetes	Spirochaetia	Spirochaetales	Spirochaetaceae	Treponema	Treponema vincentii	78389	0.00420956030112677	NA	GCF_000412995.1_Trep_vinc_F0403_V1_genomic.fna
157692	Bacteria	Fusobacteria	Fusobacteriia	Fusobacteriales	Leptotrichiaceae	Leptotrichia	Leptotrichia goodfellowii	1112529	0.0705427968002882	NA	GCF_000516535.1_ASM51653v1_genomic.fna
33032	Bacteria	Firmicutes	Tissierellia	Tissierellales	Peptoniphilaceae	Anaerococcus	Anaerococcus lactolyticus	3036190	0.226739315931534	S7-1-13	JRMW01.1.fsa_nt.fna
1280	Bacteria	Firmicutes	Bacilli	Bacillales	Staphylococcaceae	Staphylococcus	Staphylococcus aureus	98737	0.0049717004589494	subsp. aureus ST398	NC_017333.1.fsa_nt.fna
1328	Bacteria	Firmicutes	Bacilli	Lactobacillales	Streptococcaceae	Streptococcus	Streptococcus anginosus	66876	0.0043306648282444	C238	NC_022239.1.fsa_nt.fna
1260	Bacteria	Firmicutes	Tissierellia	Tissierellales	Peptoniphilaceae	Finegoldia	Finegoldia magna	1853406	0.139895678980554	ATCC 53516	NZ_CM000955.1.fsa_nt.fna
012
NCBI-TaxID	Kingdom	Phylum	Class	Order	Family	Genus	Species	Number_of_Reads	Relative_Abundance	Sub-Species	Filename
827	Bacteria	Proteobacteria	Epsilonproteobacteria	Campylobacterales	Campylobacteraceae	Campylobacter	Campylobacter ureolyticus	7142471	1	DSM 20703	ARGD01.1.fsa_nt.fna
013
NCBI-TaxID	Kingdom	Phylum	Class	Order	Family	Genus	Species	Number_of_Reads	Relative_Abundance	Sub-Species	Filename
33029	Bacteria	Firmicutes	Tissierellia	Tissierellales	Peptoniphilaceae	Anaerococcus	Anaerococcus hydrogenalis	1603980	0.11523059968706	DSM 7454	ABXA01.1.fsa_nt.fna
849	Bacteria	Fusobacteria	Fusobacteriia	Fusobacteriales	Fusobacteriaceae	Fusobacterium	Fusobacterium gonidiaformans	2211257	0.162375754198954	3-1-5R strain 3_1_5R	ACDD01.1.fsa_nt.fna
827	Bacteria	Proteobacteria	Epsilonproteobacteria	Campylobacterales	Campylobacteraceae	Campylobacter	Campylobacter ureolyticus	209277	0.0163238850492432	DSM 20703	ARGD01.1.fsa_nt.fna
598660	Bacteria	Actinobacteria	Actinobacteria	Corynebacteriales	Corynebacteriaceae	Corynebacterium	Corynebacterium pyruviciproducens	166470	0.00835693196929939	ATCC BAA-1742	ATBY01.1.fsa_nt.fna
28128	Bacteria	Bacteroidetes	Bacteroidia	Bacteroidales	Prevotellaceae	Prevotella	Prevotella corporis	1006309	0.0489417002469126	strain=DSM 18810	AUME01.1.fsa_nt.fna
1111134	Bacteria	Firmicutes	Tissierellia	Tissierellales	Peptoniphilaceae	Peptoniphilus	Peptoniphilus sp. BV3C26	32783	0.0023103778766915	NA	AWXB01.1.fsa_nt.fna
46125	Bacteria	Firmicutes	Bacilli	Lactobacillales	Aerococcaceae	Abiotrophia	Abiotrophia defectiva	974916	0.0647575618716486	NA	GCF_000160075.2_ASM16007v2_genomic.fna
754	Bacteria	Proteobacteria	Gammaproteobacteria	Pasteurellales	Pasteurellaceae	Pasteurella	Pasteurella dagmatis	3190367	0.191334242223813	NA	GCF_000163475.1_ASM16347v1_genomic.fna
1318	Bacteria	Firmicutes	Bacilli	Lactobacillales	Streptococcaceae	Streptococcus	Streptococcus parasanguinis	535885	0.0337738866250069	NA	GCF_000164675.2_ASM16467v2_genomic.fna
563032	Bacteria	Actinobacteria	Actinobacteria	Micrococcales	Micrococcaceae	Rothia	Rothia dentocariosa	92570	0.00501383264387072	NA	GCF_000164695.2_ASM16469v2_genomic.fna
203	Bacteria	Proteobacteria	Epsilonproteobacteria	Campylobacterales	Campylobacteraceae	Campylobacter	Campylobacter rectus	1648897	0.0890568884034078	NA	GCF_000174175.1_ASM17417v1_genomic.fna
45201	Bacteria	Proteobacteria	Gammaproteobacteria	Pasteurellales	Pasteurellaceae	Mannheimia	Mannheimia haemolytica	2281849	0.113373575134122	NA	GCF_000376645.1_ASM37664v1_genomic.fna
755172	Bacteria	Firmicutes	Tissierellia	Tissierellales	Peptoniphilaceae	Peptoniphilus	Peptoniphilus coxii	411261	0.0304163616636228	strain DNF00729	LSDG01.1.fsa_nt.fna
1280	Bacteria	Firmicutes	Bacilli	Bacillales	Staphylococcaceae	Staphylococcus	Staphylococcus aureus	696433	0.0329072716204784	subsp. aureus ST398	NC_017333.1.fsa_nt.fna
1260	Bacteria	Firmicutes	Tissierellia	Tissierellales	Peptoniphilaceae	Finegoldia	Finegoldia magna	1211723	0.0858271307858689	ATCC 53516	NZ_CM000955.1.fsa_nt.fna
014
NCBI-TaxID	Kingdom	Phylum	Class	Order	Family	Genus	Species	Number_of_Reads	Relative_Abundance	Sub-Species	Filename
29318	Bacteria	Actinobacteria	Actinobacteria	Actinomycetales	Actinomycetaceae	Actinomyces	Actinomyces neuii	3285169	0.112504183965121	BVS029A5	AGWP01.1.fsa_nt.fna
501496	Bacteria	Bacteroidetes	Bacteroidia	Bacteroidales	Porphyromonadaceae	Porphyromonas	Porphyromonas bennonis	374200	0.0135340635204305	DSM 23058	AQWR01.1.fsa_nt.fna
827	Bacteria	Proteobacteria	Epsilonproteobacteria	Campylobacterales	Campylobacteraceae	Campylobacter	Campylobacter ureolyticus	99946	0.00420294248172596	DSM 20703	ARGD01.1.fsa_nt.fna
190146	Bacteria	Actinobacteria	Actinobacteria	Actinomycetales	Actinomycetaceae	Actinotignum	Actinotignum urinale	154657	0.00589334951522465	DSM 15805	ATUY01.1.fsa_nt.fna
2130	Bacteria	Tenericutes	Mollicutes	Mycoplasmatales	Mycoplasmataceae	Ureaplasma	Ureaplasma urealyticum	1865840	0.15613363919955	NA	GCF_000021265.1_ASM2126v1_genomic.fna
29466	Bacteria	Firmicutes	Negativicutes	Veillonellales	Veillonellaceae	Veillonella	Veillonella parvula	118178	0.00405593962729599	NA	GCF_000024945.1_ASM2494v1_genomic.fna
33039	Bacteria	Firmicutes	Clostridia	Clostridiales	Ruminococcaceae	Ruminococcus	Ruminococcus torques	510574	0.0136272675965422	NA	GCF_000153925.1_ASM15392v1_genomic.fna
1322	Bacteria	Firmicutes	Clostridia	Clostridiales	Lachnospiraceae	Blautia	Blautia hansenii	1086835	0.0260012796496287	NA	GCF_000156675.1_ASM15667v1_genomic.fna
43997	Bacteria	Firmicutes	Clostridia	Clostridiales	Lachnospiraceae	Catonella	Catonella morbi	680490	0.0143124118462498	NA	GCF_000160035.2_ASM16003v2_genomic.fna
754	Bacteria	Proteobacteria	Gammaproteobacteria	Pasteurellales	Pasteurellaceae	Pasteurella	Pasteurella dagmatis	141904	0.00458809810842905	NA	GCF_000163475.1_ASM16347v1_genomic.fna
1318	Bacteria	Firmicutes	Bacilli	Lactobacillales	Streptococcaceae	Streptococcus	Streptococcus parasanguinis	804688	0.0273415396879973	NA	GCF_000164675.2_ASM16467v2_genomic.fna
203	Bacteria	Proteobacteria	Epsilonproteobacteria	Campylobacterales	Campylobacteraceae	Campylobacter	Campylobacter rectus	570844	0.0166217762563081	NA	GCF_000174175.1_ASM17417v1_genomic.fna
38304	Bacteria	Actinobacteria	Actinobacteria	Corynebacteriales	Corynebacteriaceae	Corynebacterium	Corynebacterium tuberculostearicum	40071	0.00123605752475866	NA	GCF_000175635.1_ASM17563v1_genomic.fna
28127	Bacteria	Bacteroidetes	Bacteroidia	Bacteroidales	Prevotellaceae	Prevotella	Prevotella buccalis	961482	0.023190074056842	NA	GCF_000177075.1_ASM17707v1_genomic.fna
118748	Bacteria	Firmicutes	Erysipelotrichia	Erysipelotrichales	Erysipelotrichaceae	Bulleidia	Bulleidia extructa	1613457	0.0831701676515896	NA	GCF_000177375.1_ASM17737v1_genomic.fna
488	Bacteria	Proteobacteria	Betaproteobacteria	Neisseriales	Neisseriaceae	Neisseria	Neisseria mucosa	1606054	0.0541731478268283	NA	GCF_000186165.1_Neis_muco_C102_V1_genomic.fna
45201	Bacteria	Proteobacteria	Gammaproteobacteria	Pasteurellales	Pasteurellaceae	Mannheimia	Mannheimia haemolytica	275	7.36620220256932e-06	NA	GCF_000376645.1_ASM37664v1_genomic.fna
596324	Bacteria	Spirochaetes	Spirochaetia	Spirochaetales	Spirochaetaceae	Treponema	Treponema vincentii	121318	0.00329594808243833	NA	GCF_000412995.1_Trep_vinc_F0403_V1_genomic.fna
40543	Bacteria	Fusobacteria	Fusobacteriia	Fusobacteriales	Leptotrichiaceae	Sneathia	Sneathia sanguinegens	4292192	0.243285447971924	strain CCUG41628	LOQF01.1.fsa_nt.fna
755172	Bacteria	Firmicutes	Tissierellia	Tissierellales	Peptoniphilaceae	Peptoniphilus	Peptoniphilus coxii	38013	0.0015156812708927	strain DNF00729	LSDG01.1.fsa_nt.fna
33034	Bacteria	Firmicutes	Tissierellia	Tissierellales	Peptoniphilaceae	Anaerococcus	Anaerococcus prevotii	4900756	0.190444431626608	DSM 20548	NC_013171.1.fsa_nt.fna
1260	Bacteria	Firmicutes	Tissierellia	Tissierellales	Peptoniphilaceae	Finegoldia	Finegoldia magna	22657	0.000865186331412524	ATCC 53516	NZ_CM000955.1.fsa_nt.fna
015
NCBI-TaxID	Kingdom	Phylum	Class	Order	Family	Genus	Species	Number_of_Reads	Relative_Abundance	Sub-Species	Filename
33029	Bacteria	Firmicutes	Tissierellia	Tissierellales	Peptoniphilaceae	Anaerococcus	Anaerococcus hydrogenalis	806747	0.0379801842908853	DSM 7454	ABXA01.1.fsa_nt.fna
39791	Bacteria	Actinobacteria	Actinobacteria	Corynebacteriales	Corynebacteriaceae	Corynebacterium	Corynebacterium glucuronolyticum	9527	0.00030430670905062	ATCC 51867	ABYP01.1.fsa_nt.fna
38303	Bacteria	Actinobacteria	Actinobacteria	Corynebacteriales	Corynebacteriaceae	Corynebacterium	Corynebacterium pseudogenitalium	2181825	0.074621009269216	ATCC 33035	ABYQ02.1.fsa_nt.fna
849	Bacteria	Fusobacteria	Fusobacteriia	Fusobacteriales	Fusobacteriaceae	Fusobacterium	Fusobacterium gonidiaformans	179009	0.00861405543630401	3-1-5R strain 3_1_5R	ACDD01.1.fsa_nt.fna
202789	Bacteria	Actinobacteria	Actinobacteria	Actinomycetales	Actinomycetaceae	Actinobaculum	Actinobaculum massiliense	1354561	0.0596131481356922	ACS-171-V-Col2	AGWL01.1.fsa_nt.fna
131111	Bacteria	Actinobacteria	Actinobacteria	Actinomycetales	Actinomycetaceae	Actinomyces	Actinomyces turicensis	2033823	0.0926988127591836	ACS-279-V-Col4	AGWQ01.1.fsa_nt.fna
33012	Bacteria	Actinobacteria	Actinobacteria	Propionibacteriales	Propionibacteriaceae	Propionimicrobium	Propionimicrobium lymphophilum	132769	0.00522207376255904	ACS-093-V-SCH5	AGZR01.1.fsa_nt.fna
28125	Bacteria	Bacteroidetes	Bacteroidia	Bacteroidales	Prevotellaceae	Prevotella	Prevotella bivia	64933	0.0022918012388639	DSM 20514	AJVZ01.1.fsa_nt.fna
322095	Bacteria	Bacteroidetes	Bacteroidia	Bacteroidales	Porphyromonadaceae	Porphyromonas	Porphyromonas somerae	1630466	0.0615385563367347	DSM 23386	AQVC01.1.fsa_nt.fna
598660	Bacteria	Actinobacteria	Actinobacteria	Corynebacteriales	Corynebacteriaceae	Corynebacterium	Corynebacterium pyruviciproducens	226557	0.00745313877645189	ATCC BAA-1742	ATBY01.1.fsa_nt.fna
184870	Bacteria	Actinobacteria	Actinobacteria	Actinomycetales	Actinomycetaceae	Varibaculum	Varibaculum cambriense	2376	0.000104472045394003	DSM 15806	ATUF01.1.fsa_nt.fna
190146	Bacteria	Actinobacteria	Actinobacteria	Actinomycetales	Actinomycetaceae	Actinotignum	Actinotignum urinale	337588	0.0156366764771624	DSM 15805	ATUY01.1.fsa_nt.fna
1111131	Bacteria	Actinobacteria	Actinobacteria	Actinobacteria	Propionibacteriales	Propionibacteriaceae	Propionimicrobium sp. BV2F7	429792	0.0188509224012876	NA	AZIS01.1.fsa_nt.fna
28130	Bacteria	Bacteroidetes	Bacteroidia	Bacteroidales	Prevotellaceae	Prevotella	Prevotella disiens	8507	0.000270519742240306	JCM 6334	BAIS01.1.fsa_nt.fna
59505	Bacteria	Actinobacteria	Actinobacteria	Actinomycetales	Actinomycetaceae	Actinotignum	Actinobaculum schaalii	58780	0.00242131445434935	strain CCUG 27420	CP008802.1.fsa_nt.fna
1282	Bacteria	Firmicutes	Bacilli	Bacillales	Staphylococcaceae	Staphylococcus	Staphylococcus epidermidis	552262	0.0191539693308018	NA	GCF_000007645.1_ASM764v1_genomic.fna
210	Bacteria	Proteobacteria	Epsilonproteobacteria	Campylobacterales	Helicobacteraceae	Helicobacter	Helicobacter Pylori	208978	0.0111448687163251	NA	GCF_000008525.1_ASM852v1_genomic.fna
2130	Bacteria	Tenericutes	Mollicutes	Mycoplasmatales	Mycoplasmataceae	Ureaplasma	Ureaplasma urealyticum	852713	0.0867340848314713	NA	GCF_000021265.1_ASM2126v1_genomic.fna
34105	Bacteria	Fusobacteria	Fusobacteriia	Fusobacteriales	Leptotrichiaceae	Streptobacillus	Streptobacillus moniliformis	3235	0.000171965556415694	NA	GCF_000024565.1_ASM2456v1_genomic.fna
725	Bacteria	Proteobacteria	Gammaproteobacteria	Pasteurellales	Pasteurellaceae	Haemophilus	Haemophilus influenzae	499019	0.024253199959684	NA	GCF_000027305.1_ASM2730v1_genomic.fna
480	Bacteria	Proteobacteria	Gammaproteobacteria	Pseudomonadales	Moraxellaceae	Moraxella	Moraxella catarrhalis	287285	0.0137141607057167	NA	GCF_000092265.1_ASM9226v1_genomic.fna
33039	Bacteria	Firmicutes	Clostridia	Clostridiales	Ruminococcaceae	Ruminococcus	Ruminococcus torques	492626	0.0159820414024325	NA	GCF_000153925.1_ASM15392v1_genomic.fna
1322	Bacteria	Firmicutes	Clostridia	Clostridiales	Lachnospiraceae	Blautia	Blautia hansenii	390241	0.0113482484530657	NA	GCF_000156675.1_ASM15667v1_genomic.fna
61171	Bacteria	Firmicutes	Erysipelotrichia	Erysipelotrichales	Erysipelotrichaceae	Holdemania	Holdemania filiformis	348994	0.00789293127175841	NA	GCF_000157995.1_ASM15799v1_genomic.fna
38284	Bacteria	Actinobacteria	Actinobacteria	Corynebacteriales	Corynebacteriaceae	Corynebacterium	Corynebacterium accolens	76971	0.00280914565823861	NA	GCF_000159115.1_ASM15911v1_genomic.fna
43997	Bacteria	Firmicutes	Clostridia	Clostridiales	Lachnospiraceae	Catonella	Catonella morbi	1052679	0.0269123653334119	NA	GCF_000160035.2_ASM16003v2_genomic.fna
218538	Bacteria	Firmicutes	Negativicutes	Veillonellales	Veillonellaceae	Dialister	Dialister invisus	881108	0.0413366976454604	NA	GCF_000160055.1_ASM16005v1_genomic.fna
853	Bacteria	Firmicutes	Clostridia	Clostridiales	Ruminococcaceae	Faecalibacterium	Faecalibacterium prausnitzii	21499	0.000618794629852358	NA	GCF_000162015.1_ASM16201v1_genomic.fna
754	Bacteria	Proteobacteria	Gammaproteobacteria	Pasteurellales	Pasteurellaceae	Pasteurella	Pasteurella dagmatis	1212915	0.0476686945493442	NA	GCF_000163475.1_ASM16347v1_genomic.fna
563032	Bacteria	Actinobacteria	Actinobacteria	Micrococcales	Micrococcaceae	Rothia	Rothia dentocariosa	166556	0.00591167686793588	NA	GCF_000164695.2_ASM16469v2_genomic.fna
1379	Bacteria	Firmicutes	Bacilli	Bacillales	Bacillales Family XI. Incertae Sedis	Gemella	Gemella haemolysans	2485931	0.115394697183751	NA	GCF_000173915.1_ASM17391v1_genomic.fna
203	Bacteria	Proteobacteria	Epsilonproteobacteria	Campylobacterales	Campylobacteraceae	Campylobacter	Campylobacter rectus	1196533	0.042349618788708	NA	GCF_000174175.1_ASM17417v1_genomic.fna
38304	Bacteria	Actinobacteria	Actinobacteria	Corynebacteriales	Corynebacteriaceae	Corynebacterium	Corynebacterium tuberculostearicum	204084	0.00765212918105869	NA	GCF_000175635.1_ASM17563v1_genomic.fna
488	Bacteria	Proteobacteria	Betaproteobacteria	Neisseriales	Neisseriaceae	Neisseria	Neisseria mucosa	1469	6.02296802203997e-05	NA	GCF_000186165.1_Neis_muco_C102_V1_genomic.fna
594	Bacteria	Proteobacteria	Gammaproteobacteria	Enterobacterales	Enterobacteriaceae	Salmonella	Salmonella enterica	186426	0.00323006082036941	NA	GCF_000195995.1_ASM19599v1_genomic.fna
1308	Bacteria	Firmicutes	Bacilli	Lactobacillales	Streptococcaceae	Streptococcus	Streptococcus thermophilus	77408	0.00356767857067609	NA	GCF_000253395.1_ASM25339v1_genomic.fna
45201	Bacteria	Proteobacteria	Gammaproteobacteria	Pasteurellales	Pasteurellaceae	Mannheimia	Mannheimia haemolytica	5482	0.000178490376913787	NA	GCF_000376645.1_ASM37664v1_genomic.fna
596324	Bacteria	Spirochaetes	Spirochaetia	Spirochaetales	Spirochaetaceae	Treponema	Treponema vincentii	13204	0.000436039134405861	NA	GCF_000412995.1_Trep_vinc_F0403_V1_genomic.fna
33032	Bacteria	Firmicutes	Tissierellia	Tissierellales	Peptoniphilaceae	Anaerococcus	Anaerococcus lactolyticus	4377	0.000201007737581318	S7-1-13	JRMW01.1.fsa_nt.fna
40543	Bacteria	Fusobacteria	Fusobacteriia	Fusobacteriales	Leptotrichiaceae	Sneathia	Sneathia sanguinegens	117764	0.00811361457876764	strain CCUG41628	LOQF01.1.fsa_nt.fna
33034	Bacteria	Firmicutes	Tissierellia	Tissierellales	Peptoniphilaceae	Anaerococcus	Anaerococcus prevotii	420896	0.0198813023604374	DSM 20548	NC_013171.1.fsa_nt.fna
2051	Bacteria	Actinobacteria	Actinobacteria	Actinomycetales	Actinomycetaceae	Mobiluncus	Mobiluncus curtisii	2199201	0.0911326255253616	ATCC 43063	NC_014246.1.fsa_nt.fna
1280	Bacteria	Firmicutes	Bacilli	Bacillales	Staphylococcaceae	Staphylococcus	Staphylococcus aureus	25820	0.000799502097632217	subsp. aureus ST398	NC_017333.1.fsa_nt.fna
1328	Bacteria	Firmicutes	Bacilli	Lactobacillales	Streptococcaceae	Streptococcus	Streptococcus anginosus	93646	0.00372916721682771	C238	NC_022239.1.fsa_nt.fna
016
NCBI-TaxID	Kingdom	Phylum	Class	Order	Family	Genus	Species	Number_of_Reads	Relative_Abundance	Sub-Species	Filename
202789	Bacteria	Actinobacteria	Actinobacteria	Actinomycetales	Actinomycetaceae	Actinobaculum	Actinobaculum massiliense	34286	0.040232106617322	ACS-171-V-Col2	AGWL01.1.fsa_nt.fna
28125	Bacteria	Bacteroidetes	Bacteroidia	Bacteroidales	Prevotellaceae	Prevotella	Prevotella bivia	197898	0.186236735110137	DSM 20514	AJVZ01.1.fsa_nt.fna
827	Bacteria	Proteobacteria	Epsilonproteobacteria	Campylobacterales	Campylobacteraceae	Campylobacter	Campylobacter ureolyticus	168863	0.230144089344517	DSM 20703	ARGD01.1.fsa_nt.fna
1111131	Bacteria	Actinobacteria	Actinobacteria	Actinobacteria	Propionibacteriales	Propionibacteriaceae	Propionimicrobium sp. BV2F7	13446	0.0157246087364219	NA	AZIS01.1.fsa_nt.fna
43997	Bacteria	Firmicutes	Clostridia	Clostridiales	Lachnospiraceae	Catonella	Catonella morbi	84828	0.0578239294490047	NA	GCF_000160035.2_ASM16003v2_genomic.fna
853	Bacteria	Firmicutes	Clostridia	Clostridiales	Ruminococcaceae	Faecalibacterium	Faecalibacterium prausnitzii	14337	0.0110026937377854	NA	GCF_000162015.1_ASM16201v1_genomic.fna
203	Bacteria	Proteobacteria	Epsilonproteobacteria	Campylobacterales	Campylobacteraceae	Campylobacter	Campylobacter rectus	79138	0.0746831036436563	NA	GCF_000174175.1_ASM17417v1_genomic.fna
45201	Bacteria	Proteobacteria	Gammaproteobacteria	Pasteurellales	Pasteurellaceae	Mannheimia	Mannheimia haemolytica	43111	0.0374262517971069	NA	GCF_000376645.1_ASM37664v1_genomic.fna
157692	Bacteria	Fusobacteria	Fusobacteriia	Fusobacteriales	Leptotrichiaceae	Leptotrichia	Leptotrichia goodfellowii	110625	0.115012600323273	NA	GCF_000516535.1_ASM51653v1_genomic.fna
33032	Bacteria	Firmicutes	Tissierellia	Tissierellales	Peptoniphilaceae	Anaerococcus	Anaerococcus lactolyticus	100827	0.123459790906077	S7-1-13	JRMW01.1.fsa_nt.fna
1328	Bacteria	Firmicutes	Bacilli	Lactobacillales	Streptococcaceae	Streptococcus	Streptococcus anginosus	36037	0.0382634141689666	C238	NC_022239.1.fsa_nt.fna
1260	Bacteria	Firmicutes	Tissierellia	Tissierellales	Peptoniphilaceae	Finegoldia	Finegoldia magna	56553	0.0699906761657329	ATCC 53516	NZ_CM000955.1.fsa_nt.fna
017
NCBI-TaxID	Kingdom	Phylum	Class	Order	Family	Genus	Species	Number_of_Reads	Relative_Abundance	Sub-Species	Filename
39791	Bacteria	Actinobacteria	Actinobacteria	Corynebacteriales	Corynebacteriaceae	Corynebacterium	Corynebacterium glucuronolyticum	817331	0.0270870809845884	ATCC 51867	ABYP01.1.fsa_nt.fna
38303	Bacteria	Actinobacteria	Actinobacteria	Corynebacteriales	Corynebacteriaceae	Corynebacterium	Corynebacterium pseudogenitalium	224429	0.00796395967045789	ATCC 33035	ABYQ02.1.fsa_nt.fna
202789	Bacteria	Actinobacteria	Actinobacteria	Actinomycetales	Actinomycetaceae	Actinobaculum	Actinobaculum massiliense	425660	0.0194363720324716	ACS-171-V-Col2	AGWL01.1.fsa_nt.fna
29318	Bacteria	Actinobacteria	Actinobacteria	Actinomycetales	Actinomycetaceae	Actinomyces	Actinomyces neuii	1089101	0.0470384302978244	BVS029A5	AGWP01.1.fsa_nt.fna
28125	Bacteria	Bacteroidetes	Bacteroidia	Bacteroidales	Prevotellaceae	Prevotella	Prevotella bivia	25560	0.000936011541234228	DSM 20514	AJVZ01.1.fsa_nt.fna
322095	Bacteria	Bacteroidetes	Bacteroidia	Bacteroidales	Porphyromonadaceae	Porphyromonas	Porphyromonas somerae	559270	0.0219011012697568	DSM 23386	AQVC01.1.fsa_nt.fna
501496	Bacteria	Bacteroidetes	Bacteroidia	Bacteroidales	Porphyromonadaceae	Porphyromonas	Porphyromonas bennonis	930192	0.0424297754459892	DSM 23058	AQWR01.1.fsa_nt.fna
827	Bacteria	Proteobacteria	Epsilonproteobacteria	Campylobacterales	Campylobacteraceae	Campylobacter	Campylobacter ureolyticus	579269	0.0307214721169192	DSM 20703	ARGD01.1.fsa_nt.fna
1351	Bacteria	Firmicutes	Bacilli	Lactobacillales	Enterococcaceae	Enterococcus	Enterococcus faecalis	279990	0.00882156994698432	13-SD-W-01	ATIO01.1.fsa_nt.fna
184870	Bacteria	Actinobacteria	Actinobacteria	Actinomycetales	Actinomycetaceae	Varibaculum	Varibaculum cambriense	283371	0.0129276009200159	DSM 15806	ATUF01.1.fsa_nt.fna
33012	Bacteria	Actinobacteria	Actinobacteria	Propionibacteriales	Propionibacteriaceae	Propionimicrobium	Propionimicrobium lymphophilum	176400	0.00799762143894442	DSM 4903	AUIB01.1.fsa_nt.fna
28128	Bacteria	Bacteroidetes	Bacteroidia	Bacteroidales	Prevotellaceae	Prevotella	Prevotella corporis	29205	0.00096574977270672	strain=DSM 18810	AUME01.1.fsa_nt.fna
1111134	Bacteria	Firmicutes	Tissierellia	Tissierellales	Peptoniphilaceae	Peptoniphilus	Peptoniphilus sp. BV3C26	431591	0.0206807560349256	NA	AWXB01.1.fsa_nt.fna
1111131	Bacteria	Actinobacteria	Actinobacteria	Actinobacteria	Propionibacteriales	Propionibacteriaceae	Propionimicrobium sp. BV2F7	1844333	0.0839310174810488	NA	AZIS01.1.fsa_nt.fna
851	Bacteria	Fusobacteria	Fusobacteriia	Fusobacteriales	Fusobacteriaceae	Fusobacterium	Fusobacterium nucleatum	467274	0.0198315601670403	NA	GCF_000007325.1_ASM732v1_genomic.fna
1351	Bacteria	Firmicutes	Bacilli	Lactobacillales	Enterococcaceae	Enterococcus	Enterococcus faecalis	501095	0.0137634981778333	NA	GCF_000007785.1_ASM778v1_genomic.fna
1747	Bacteria	Actinobacteria	Actinobacteria	Propionibacteriales	Propionibacteriaceae	Cutibacterium	Cutibacterium acnes	578578	0.0208555512636367	NA	GCF_000008345.1_ASM834v1_genomic.fna
210	Bacteria	Proteobacteria	Epsilonproteobacteria	Campylobacterales	Helicobacteraceae	Helicobacter	Helicobacter Pylori	256330	0.0141834766732551	NA	GCF_000008525.1_ASM852v1_genomic.fna
2130	Bacteria	Tenericutes	Mollicutes	Mycoplasmatales	Mycoplasmataceae	Ureaplasma	Ureaplasma urealyticum	167969	0.0177265788083882	NA	GCF_000021265.1_ASM2126v1_genomic.fna
29466	Bacteria	Firmicutes	Negativicutes	Veillonellales	Veillonellaceae	Veillonella	Veillonella parvula	1241260	0.0537268417888868	NA	GCF_000024945.1_ASM2494v1_genomic.fna
28037	Bacteria	Firmicutes	Bacilli	Lactobacillales	Streptococcaceae	Streptococcus	Streptococcus mitis	21012	0.000903355553484304	NA	GCF_000027165.1_ASM2716v1_genomic.fna
725	Bacteria	Proteobacteria	Gammaproteobacteria	Pasteurellales	Pasteurellaceae	Haemophilus	Haemophilus influenzae	504449	0.0254377153971057	NA	GCF_000027305.1_ASM2730v1_genomic.fna
480	Bacteria	Proteobacteria	Gammaproteobacteria	Pseudomonadales	Moraxellaceae	Moraxella	Moraxella catarrhalis	447138	0.0221465834013048	NA	GCF_000092265.1_ASM9226v1_genomic.fna
39496	Bacteria	Firmicutes	Clostridia	Clostridiales	Eubacteriaceae	Eubacterium	Eubacterium ventriosum	109677	0.0035258031275012	NA	GCF_000153885.1_ASM15388v1_genomic.fna
29348	Bacteria	Firmicutes	Erysipelotrichia	Erysipelotrichales	Erysipelotrichaceae	Erysipelatoclostridium	Clostridium spiroforme	425125	0.0156442124188266	NA	GCF_000154805.1_ASM15480v1_genomic.fna
1322	Bacteria	Firmicutes	Clostridia	Clostridiales	Lachnospiraceae	Blautia	Blautia hansenii	356120	0.0107448702881702	NA	GCF_000156675.1_ASM15667v1_genomic.fna
61171	Bacteria	Firmicutes	Erysipelotrichia	Erysipelotrichales	Erysipelotrichaceae	Holdemania	Holdemania filiformis	2109690	0.0495048646812484	NA	GCF_000157995.1_ASM15799v1_genomic.fna
43997	Bacteria	Firmicutes	Clostridia	Clostridiales	Lachnospiraceae	Catonella	Catonella morbi	357062	0.00947127434239622	NA	GCF_000160035.2_ASM16003v2_genomic.fna
46125	Bacteria	Firmicutes	Bacilli	Lactobacillales	Aerococcaceae	Abiotrophia	Abiotrophia defectiva	749609	0.0338546081545045	NA	GCF_000160075.2_ASM16007v2_genomic.fna
629741	Bacteria	Proteobacteria	Betaproteobacteria	Neisseriales	Neisseriaceae	Kingella	Kingella oralis	39100	0.00149935332783391	NA	GCF_000160435.1_ASM16043v1_genomic.fna
754	Bacteria	Proteobacteria	Gammaproteobacteria	Pasteurellales	Pasteurellaceae	Pasteurella	Pasteurella dagmatis	332676	0.01356541971316	NA	GCF_000163475.1_ASM16347v1_genomic.fna
1318	Bacteria	Firmicutes	Bacilli	Lactobacillales	Streptococcaceae	Streptococcus	Streptococcus parasanguinis	154473	0.00661944730774984	NA	GCF_000164675.2_ASM16467v2_genomic.fna
563032	Bacteria	Actinobacteria	Actinobacteria	Micrococcales	Micrococcaceae	Rothia	Rothia dentocariosa	213427	0.00785974828847724	NA	GCF_000164695.2_ASM16469v2_genomic.fna
1379	Bacteria	Firmicutes	Bacilli	Bacillales	Bacillales Family XI. Incertae Sedis	Gemella	Gemella haemolysans	345776	0.0166533074689331	NA	GCF_000173915.1_ASM17391v1_genomic.fna
203	Bacteria	Proteobacteria	Epsilonproteobacteria	Campylobacterales	Campylobacteraceae	Campylobacter	Campylobacter rectus	21857	0.000802646376762355	NA	GCF_000174175.1_ASM17417v1_genomic.fna
38304	Bacteria	Actinobacteria	Actinobacteria	Corynebacteriales	Corynebacteriaceae	Corynebacterium	Corynebacterium tuberculostearicum	310807	0.0120913000779019	NA	GCF_000175635.1_ASM17563v1_genomic.fna
594	Bacteria	Proteobacteria	Gammaproteobacteria	Enterobacterales	Enterobacteriaceae	Salmonella	Salmonella enterica	63169	0.00113557832163841	NA	GCF_000195995.1_ASM19599v1_genomic.fna
1638	Bacteria	Firmicutes	Bacilli	Bacillales	Listeriaceae	Listeria	Listeria monocytogenes	219670	0.00688493332357947	NA	GCF_000196035.1_ASM19603v1_genomic.fna
157692	Bacteria	Fusobacteria	Fusobacteriia	Fusobacteriales	Leptotrichiaceae	Leptotrichia	Leptotrichia goodfellowii	664807	0.0268957792992474	NA	GCF_000516535.1_ASM51653v1_genomic.fna
33032	Bacteria	Firmicutes	Tissierellia	Tissierellales	Peptoniphilaceae	Anaerococcus	Anaerococcus lactolyticus	436236	0.0207857932940961	S7-1-13	JRMW01.1.fsa_nt.fna
2097	Bacteria	Tenericutes	Mollicutes	Mycoplasmatales	Mycoplasmataceae	Mycoplasma	Mycoplasma genitalium	701177	0.111554589314757	G37	NC_000908.2.fsa_nt.fna
33034	Bacteria	Firmicutes	Tissierellia	Tissierellales	Peptoniphilaceae	Anaerococcus	Anaerococcus prevotii	359612	0.0176243488283864	DSM 20548	NC_013171.1.fsa_nt.fna
2051	Bacteria	Actinobacteria	Actinobacteria	Actinomycetales	Actinomycetaceae	Mobiluncus	Mobiluncus curtisii	53654	0.0023068530799081	ATCC 43063	NC_014246.1.fsa_nt.fna
1328	Bacteria	Firmicutes	Bacilli	Lactobacillales	Streptococcaceae	Streptococcus	Streptococcus anginosus	332196	0.0137254280517382	C238	NC_022239.1.fsa_nt.fna
1260	Bacteria	Firmicutes	Tissierellia	Tissierellales	Peptoniphilaceae	Finegoldia	Finegoldia magna	194992	0.00939069520261922	ATCC 53516	NZ_CM000955.1.fsa_nt.fna
827	Bacteria	Proteobacteria	Epsilonproteobacteria	Campylobacterales	Campylobacteraceae	Campylobacter	Campylobacter ureolyticus	1537945	0.0864454655257614	RIGS 9880	NZ_CP012195.1.fsa_nt.fna
018
NCBI-TaxID	Kingdom	Phylum	Class	Order	Family	Genus	Species	Number_of_Reads	Relative_Abundance	Sub-Species	Filename
39791	Bacteria	Actinobacteria	Actinobacteria	Corynebacteriales	Corynebacteriaceae	Corynebacterium	Corynebacterium glucuronolyticum	404794	0.100295630760352	ATCC 51867	ABYP01.1.fsa_nt.fna
29318	Bacteria	Actinobacteria	Actinobacteria	Actinomycetales	Actinomycetaceae	Actinomyces	Actinomyces neuii	122591	0.0395846640962675	BVS029A5	AGWP01.1.fsa_nt.fna
28125	Bacteria	Bacteroidetes	Bacteroidia	Bacteroidales	Prevotellaceae	Prevotella	Prevotella bivia	35438	0.00970226808516882	DSM 20514	AJVZ01.1.fsa_nt.fna
322095	Bacteria	Bacteroidetes	Bacteroidia	Bacteroidales	Porphyromonadaceae	Porphyromonas	Porphyromonas somerae	350471	0.102607765438651	DSM 23386	AQVC01.1.fsa_nt.fna
33012	Bacteria	Actinobacteria	Actinobacteria	Propionibacteriales	Propionibacteriaceae	Propionimicrobium	Propionimicrobium lymphophilum	37477	0.012703131496655	DSM 4903	AUIB01.1.fsa_nt.fna
1351	Bacteria	Firmicutes	Bacilli	Lactobacillales	Enterococcaceae	Enterococcus	Enterococcus faecalis	52358	0.0107516599859292	NA	GCF_000007785.1_ASM778v1_genomic.fna
210	Bacteria	Proteobacteria	Epsilonproteobacteria	Campylobacterales	Helicobacteraceae	Helicobacter	Helicobacter Pylori	154624	0.0639652170144164	NA	GCF_000008525.1_ASM852v1_genomic.fna
817	Bacteria	Bacteroidetes	Bacteroidia	Bacteroidales	Bacteroidaceae	Bacteroides	Bacteroides fragilis	91678	0.0119101720814692	NA	GCF_000009925.1_ASM992v1_genomic.fna
28037	Bacteria	Firmicutes	Bacilli	Lactobacillales	Streptococcaceae	Streptococcus	Streptococcus mitis	560942	0.180298867053809	NA	GCF_000027165.1_ASM2716v1_genomic.fna
725	Bacteria	Proteobacteria	Gammaproteobacteria	Pasteurellales	Pasteurellaceae	Haemophilus	Haemophilus influenzae	404132	0.152358886922144	NA	GCF_000027305.1_ASM2730v1_genomic.fna
33039	Bacteria	Firmicutes	Clostridia	Clostridiales	Ruminococcaceae	Ruminococcus	Ruminococcus torques	3000	0.000754968378694692	NA	GCF_000153925.1_ASM15392v1_genomic.fna
38284	Bacteria	Actinobacteria	Actinobacteria	Corynebacteriales	Corynebacteriaceae	Corynebacterium	Corynebacterium accolens	140250	0.0397047608797291	NA	GCF_000159115.1_ASM15911v1_genomic.fna
1318	Bacteria	Firmicutes	Bacilli	Lactobacillales	Streptococcaceae	Streptococcus	Streptococcus parasanguinis	5829	0.00186744111459762	NA	GCF_000164675.2_ASM16467v2_genomic.fna
1379	Bacteria	Firmicutes	Bacilli	Bacillales	Bacillales Family XI. Incertae Sedis	Gemella	Gemella haemolysans	27235	0.00980656128103846	NA	GCF_000173915.1_ASM17391v1_genomic.fna
1308	Bacteria	Firmicutes	Bacilli	Lactobacillales	Streptococcaceae	Streptococcus	Streptococcus thermophilus	94491	0.0337818091081377	NA	GCF_000253395.1_ASM25339v1_genomic.fna
495	Bacteria	Proteobacteria	Betaproteobacteria	Neisseriales	Neisseriaceae	Neisseria	Neisseria elongata	21940	0.00670812866181323	NA	GCF_000818035.1_ASM81803v1_genomic.fna
33034	Bacteria	Firmicutes	Tissierellia	Tissierellales	Peptoniphilaceae	Anaerococcus	Anaerococcus prevotii	609155	0.223198067641127	DSM 20548	NC_013171.1.fsa_nt.fna
019
NCBI-TaxID	Kingdom	Phylum	Class	Order	Family	Genus	Species	Number_of_Reads	Relative_Abundance	Sub-Species	Filename
38303	Bacteria	Actinobacteria	Actinobacteria	Corynebacteriales	Corynebacteriaceae	Corynebacterium	Corynebacterium pseudogenitalium	193951	0.0115889368457867	ATCC 33035	ABYQ02.1.fsa_nt.fna
322095	Bacteria	Bacteroidetes	Bacteroidia	Bacteroidales	Porphyromonadaceae	Porphyromonas	Porphyromonas somerae	251336	0.0165729806719146	DSM 23386	AQVC01.1.fsa_nt.fna
28130	Bacteria	Bacteroidetes	Bacteroidia	Bacteroidales	Prevotellaceae	Prevotella	Prevotella disiens	94436	0.0052465097429897	JCM 6334	BAIS01.1.fsa_nt.fna
851	Bacteria	Fusobacteria	Fusobacteriia	Fusobacteriales	Fusobacteriaceae	Fusobacterium	Fusobacterium nucleatum	842621	0.0602169894246748	NA	GCF_000007325.1_ASM732v1_genomic.fna
1351	Bacteria	Firmicutes	Bacilli	Lactobacillales	Enterococcaceae	Enterococcus	Enterococcus faecalis	912035	0.0421814748684532	NA	GCF_000007785.1_ASM778v1_genomic.fna
1747	Bacteria	Actinobacteria	Actinobacteria	Propionibacteriales	Propionibacteriaceae	Cutibacterium	Cutibacterium acnes	829359	0.0503389108866616	NA	GCF_000008345.1_ASM834v1_genomic.fna
817	Bacteria	Bacteroidetes	Bacteroidia	Bacteroidales	Bacteroidaceae	Bacteroides	Bacteroides fragilis	207912	0.00608345422959732	NA	GCF_000009925.1_ASM992v1_genomic.fna
34105	Bacteria	Fusobacteria	Fusobacteriia	Fusobacteriales	Leptotrichiaceae	Streptobacillus	Streptobacillus moniliformis	876414	0.081392963015975	NA	GCF_000024565.1_ASM2456v1_genomic.fna
29466	Bacteria	Firmicutes	Negativicutes	Veillonellales	Veillonellaceae	Veillonella	Veillonella parvula	417449	0.0304252021405137	NA	GCF_000024945.1_ASM2494v1_genomic.fna
1322	Bacteria	Firmicutes	Clostridia	Clostridiales	Lachnospiraceae	Blautia	Blautia hansenii	27558	0.00140008371275475	NA	GCF_000156675.1_ASM15667v1_genomic.fna
38284	Bacteria	Actinobacteria	Actinobacteria	Corynebacteriales	Corynebacteriaceae	Corynebacterium	Corynebacterium accolens	3043551	0.194060917898202	NA	GCF_000159115.1_ASM15911v1_genomic.fna
563032	Bacteria	Actinobacteria	Actinobacteria	Micrococcales	Micrococcaceae	Rothia	Rothia dentocariosa	3590940	0.222673698171953	NA	GCF_000164695.2_ASM16469v2_genomic.fna
28127	Bacteria	Bacteroidetes	Bacteroidia	Bacteroidales	Prevotellaceae	Prevotella	Prevotella buccalis	418743	0.021447848769427	NA	GCF_000177075.1_ASM17707v1_genomic.fna
594	Bacteria	Proteobacteria	Gammaproteobacteria	Enterobacterales	Enterobacteriaceae	Salmonella	Salmonella enterica	359403	0.0108791830612218	NA	GCF_000195995.1_ASM19599v1_genomic.fna
495	Bacteria	Proteobacteria	Betaproteobacteria	Neisseriales	Neisseriaceae	Neisseria	Neisseria elongata	871359	0.0600039256975012	NA	GCF_000818035.1_ASM81803v1_genomic.fna
1311	Bacteria	Firmicutes	Bacilli	Lactobacillales	Streptococcaceae	Streptococcus	Streptococcus agalactiae	2639679	0.185486920862374	NEM316	NC_004368.1.fsa_nt.fna
020
NCBI-TaxID	Kingdom	Phylum	Class	Order	Family	Genus	Species	Number_of_Reads	Relative_Abundance	Sub-Species	Filename
849	Bacteria	Fusobacteria	Fusobacteriia	Fusobacteriales	Fusobacteriaceae	Fusobacterium	Fusobacterium gonidiaformans	53665	0.00306563514260319	3-1-5R strain 3_1_5R	ACDD01.1.fsa_nt.fna
202789	Bacteria	Actinobacteria	Actinobacteria	Actinomycetales	Actinomycetaceae	Actinobaculum	Actinobaculum massiliense	118549	0.00619352537288138	ACS-171-V-Col2	AGWL01.1.fsa_nt.fna
29318	Bacteria	Actinobacteria	Actinobacteria	Actinomycetales	Actinomycetaceae	Actinomyces	Actinomyces neuii	299673	0.0148088025619237	BVS029A5	AGWP01.1.fsa_nt.fna
131111	Bacteria	Actinobacteria	Actinobacteria	Actinomycetales	Actinomycetaceae	Actinomyces	Actinomyces turicensis	26979	0.00145976653089875	ACS-279-V-Col4	AGWQ01.1.fsa_nt.fna
28125	Bacteria	Bacteroidetes	Bacteroidia	Bacteroidales	Prevotellaceae	Prevotella	Prevotella bivia	2678	0.000112206648461697	DSM 20514	AJVZ01.1.fsa_nt.fna
1351	Bacteria	Firmicutes	Bacilli	Lactobacillales	Enterococcaceae	Enterococcus	Enterococcus faecalis	547798	0.0197474702109381	13-SD-W-01	ATIO01.1.fsa_nt.fna
184870	Bacteria	Actinobacteria	Actinobacteria	Actinomycetales	Actinomycetaceae	Varibaculum	Varibaculum cambriense	178222	0.00930275344010411	DSM 15806	ATUF01.1.fsa_nt.fna
190146	Bacteria	Actinobacteria	Actinobacteria	Actinomycetales	Actinomycetaceae	Actinotignum	Actinotignum urinale	583812	0.0321016240148531	DSM 15805	ATUY01.1.fsa_nt.fna
28128	Bacteria	Bacteroidetes	Bacteroidia	Bacteroidales	Prevotellaceae	Prevotella	Prevotella corporis	669498	0.0253305343615475	strain=DSM 18810	AUME01.1.fsa_nt.fna
28130	Bacteria	Bacteroidetes	Bacteroidia	Bacteroidales	Prevotellaceae	Prevotella	Prevotella disiens	104081	0.00392907686178487	JCM 6334	BAIS01.1.fsa_nt.fna
562	Bacteria	Proteobacteria	Gammaproteobacteria	Enterobacterales	Enterobacteriaceae	Escherichia	Escherichia coli	48885	0.00111207834342212	NA	GCF_000005845.2_ASM584v2_genomic.fna
851	Bacteria	Fusobacteria	Fusobacteriia	Fusobacteriales	Fusobacteriaceae	Fusobacterium	Fusobacterium nucleatum	425112	0.0206431654364909	NA	GCF_000007325.1_ASM732v1_genomic.fna
1282	Bacteria	Firmicutes	Bacilli	Bacillales	Staphylococcaceae	Staphylococcus	Staphylococcus epidermidis	167817	0.00690949195939267	NA	GCF_000007645.1_ASM764v1_genomic.fna
1351	Bacteria	Firmicutes	Bacilli	Lactobacillales	Enterococcaceae	Enterococcus	Enterococcus faecalis	208205	0.0065431605801934	NA	GCF_000007785.1_ASM778v1_genomic.fna
1747	Bacteria	Actinobacteria	Actinobacteria	Propionibacteriales	Propionibacteriaceae	Cutibacterium	Cutibacterium acnes	806062	0.0332441986879389	NA	GCF_000008345.1_ASM834v1_genomic.fna
34105	Bacteria	Fusobacteria	Fusobacteriia	Fusobacteriales	Leptotrichiaceae	Streptobacillus	Streptobacillus moniliformis	64881	0.00409431502889834	NA	GCF_000024565.1_ASM2456v1_genomic.fna
480	Bacteria	Proteobacteria	Gammaproteobacteria	Pseudomonadales	Moraxellaceae	Moraxella	Moraxella catarrhalis	765709	0.0433926897852575	NA	GCF_000092265.1_ASM9226v1_genomic.fna
33039	Bacteria	Firmicutes	Clostridia	Clostridiales	Ruminococcaceae	Ruminococcus	Ruminococcus torques	1283683	0.0494389510901954	NA	GCF_000153925.1_ASM15392v1_genomic.fna
29348	Bacteria	Firmicutes	Erysipelotrichia	Erysipelotrichales	Erysipelotrichaceae	Erysipelatoclostridium	Clostridium spiroforme	406122	0.0170994144646047	NA	GCF_000154805.1_ASM15480v1_genomic.fna
43997	Bacteria	Firmicutes	Clostridia	Clostridiales	Lachnospiraceae	Catonella	Catonella morbi	103880	0.00315271263828317	NA	GCF_000160035.2_ASM16003v2_genomic.fna
218538	Bacteria	Firmicutes	Negativicutes	Veillonellales	Veillonellaceae	Dialister	Dialister invisus	472837	0.0263338661231728	NA	GCF_000160055.1_ASM16005v1_genomic.fna
46125	Bacteria	Firmicutes	Bacilli	Lactobacillales	Aerococcaceae	Abiotrophia	Abiotrophia defectiva	860940	0.0444880683040459	NA	GCF_000160075.2_ASM16007v2_genomic.fna
853	Bacteria	Firmicutes	Clostridia	Clostridiales	Ruminococcaceae	Faecalibacterium	Faecalibacterium prausnitzii	486260	0.0166147326902966	NA	GCF_000162015.1_ASM16201v1_genomic.fna
1318	Bacteria	Firmicutes	Bacilli	Lactobacillales	Streptococcaceae	Streptococcus	Streptococcus parasanguinis	758033	0.0371659231457124	NA	GCF_000164675.2_ASM16467v2_genomic.fna
38304	Bacteria	Actinobacteria	Actinobacteria	Corynebacteriales	Corynebacteriaceae	Corynebacterium	Corynebacterium tuberculostearicum	2624927	0.116838803710476	NA	GCF_000175635.1_ASM17563v1_genomic.fna
488	Bacteria	Proteobacteria	Betaproteobacteria	Neisseriales	Neisseriaceae	Neisseria	Neisseria mucosa	363063	0.0176712507652179	NA	GCF_000186165.1_Neis_muco_C102_V1_genomic.fna
594	Bacteria	Proteobacteria	Gammaproteobacteria	Enterobacterales	Enterobacteriaceae	Salmonella	Salmonella enterica	2048883	0.0421422689045821	NA	GCF_000195995.1_ASM19599v1_genomic.fna
45201	Bacteria	Proteobacteria	Gammaproteobacteria	Pasteurellales	Pasteurellaceae	Mannheimia	Mannheimia haemolytica	233852	0.00903885459876235	NA	GCF_000376645.1_ASM37664v1_genomic.fna
596324	Bacteria	Spirochaetes	Spirochaetia	Spirochaetales	Spirochaetaceae	Treponema	Treponema vincentii	226491	0.00887906916022639	NA	GCF_000412995.1_Trep_vinc_F0403_V1_genomic.fna
40543	Bacteria	Fusobacteria	Fusobacteriia	Fusobacteriales	Leptotrichiaceae	Sneathia	Sneathia sanguinegens	1182950	0.0967530690417178	strain CCUG41628	LOQF01.1.fsa_nt.fna
755172	Bacteria	Firmicutes	Tissierellia	Tissierellales	Peptoniphilaceae	Peptoniphilus	Peptoniphilus coxii	1306790	0.0751870266312236	strain DNF00729	LSDG01.1.fsa_nt.fna
33034	Bacteria	Firmicutes	Tissierellia	Tissierellales	Peptoniphilaceae	Anaerococcus	Anaerococcus prevotii	78534	0.00440376652847602	DSM 20548	NC_013171.1.fsa_nt.fna
1260	Bacteria	Firmicutes	Tissierellia	Tissierellales	Peptoniphilaceae	Finegoldia	Finegoldia magna	113223	0.00623883173235577	ATCC 53516	NZ_CM000955.1.fsa_nt.fna
827	Bacteria	Proteobacteria	Epsilonproteobacteria	Campylobacterales	Campylobacteraceae	Campylobacter	Campylobacter ureolyticus	3056416	0.196562895503061	RIGS 9880	NZ_CP012195.1.fsa_nt.fna
021
NCBI-TaxID	Kingdom	Phylum	Class	Order	Family	Genus	Species	Number_of_Reads	Relative_Abundance	Sub-Species	Filename
54005	Bacteria	Firmicutes	Tissierellia	Tissierellales	Peptoniphilaceae	Peptoniphilus	Peptoniphilus harei	22477	0.00124459722158035	ACS-146-V-Sch2b	AENP01.1.fsa_nt.fna
29318	Bacteria	Actinobacteria	Actinobacteria	Actinomycetales	Actinomycetaceae	Actinomyces	Actinomyces neuii	1244515	0.0592120881244641	BVS029A5	AGWP01.1.fsa_nt.fna
131111	Bacteria	Actinobacteria	Actinobacteria	Actinomycetales	Actinomycetaceae	Actinomyces	Actinomyces turicensis	2185420	0.113849304298582	ACS-279-V-Col4	AGWQ01.1.fsa_nt.fna
827	Bacteria	Proteobacteria	Epsilonproteobacteria	Campylobacterales	Campylobacteraceae	Campylobacter	Campylobacter ureolyticus	333971	0.0195117431079625	DSM 20703	ARGD01.1.fsa_nt.fna
598660	Bacteria	Actinobacteria	Actinobacteria	Corynebacteriales	Corynebacteriaceae	Corynebacterium	Corynebacterium pyruviciproducens	588804	0.0221394549361517	ATCC BAA-1742	ATBY01.1.fsa_nt.fna
1351	Bacteria	Firmicutes	Bacilli	Lactobacillales	Enterococcaceae	Enterococcus	Enterococcus faecalis	2648	9.19066464922317e-05	13-SD-W-01	ATIO01.1.fsa_nt.fna
190146	Bacteria	Actinobacteria	Actinobacteria	Actinomycetales	Actinomycetaceae	Actinotignum	Actinotignum urinale	1911373	0.101189942050996	DSM 15805	ATUY01.1.fsa_nt.fna
28130	Bacteria	Bacteroidetes	Bacteroidia	Bacteroidales	Prevotellaceae	Prevotella	Prevotella disiens	81008	0.00294431920978102	JCM 6334	BAIS01.1.fsa_nt.fna
1282	Bacteria	Firmicutes	Bacilli	Bacillales	Staphylococcaceae	Staphylococcus	Staphylococcus epidermidis	754959	0.0299275691818809	NA	GCF_000007645.1_ASM764v1_genomic.fna
480	Bacteria	Proteobacteria	Gammaproteobacteria	Pseudomonadales	Moraxellaceae	Moraxella	Moraxella catarrhalis	954344	0.0520709715910159	NA	GCF_000092265.1_ASM9226v1_genomic.fna
218538	Bacteria	Firmicutes	Negativicutes	Veillonellales	Veillonellaceae	Dialister	Dialister invisus	153616	0.00823716065580521	NA	GCF_000160055.1_ASM16005v1_genomic.fna
46125	Bacteria	Firmicutes	Bacilli	Lactobacillales	Aerococcaceae	Abiotrophia	Abiotrophia defectiva	1117370	0.0555911404611756	NA	GCF_000160075.2_ASM16007v2_genomic.fna
563032	Bacteria	Actinobacteria	Actinobacteria	Micrococcales	Micrococcaceae	Rothia	Rothia dentocariosa	609084	0.0247093912838867	NA	GCF_000164695.2_ASM16469v2_genomic.fna
38304	Bacteria	Actinobacteria	Actinobacteria	Corynebacteriales	Corynebacteriaceae	Corynebacterium	Corynebacterium tuberculostearicum	1964289	0.0841808235501097	NA	GCF_000175635.1_ASM17563v1_genomic.fna
488	Bacteria	Proteobacteria	Betaproteobacteria	Neisseriales	Neisseriaceae	Neisseria	Neisseria mucosa	3185343	0.149272365877663	NA	GCF_000186165.1_Neis_muco_C102_V1_genomic.fna
594	Bacteria	Proteobacteria	Gammaproteobacteria	Enterobacterales	Enterobacteriaceae	Salmonella	Salmonella enterica	642746	0.0127285241666153	NA	GCF_000195995.1_ASM19599v1_genomic.fna
596324	Bacteria	Spirochaetes	Spirochaetia	Spirochaetales	Spirochaetaceae	Treponema	Treponema vincentii	173236	0.00653871714467934	NA	GCF_000412995.1_Trep_vinc_F0403_V1_genomic.fna
33032	Bacteria	Firmicutes	Tissierellia	Tissierellales	Peptoniphilaceae	Anaerococcus	Anaerococcus lactolyticus	3360184	0.176373664642251	S7-1-13	JRMW01.1.fsa_nt.fna
2097	Bacteria	Tenericutes	Mollicutes	Mycoplasmatales	Mycoplasmataceae	Mycoplasma	Mycoplasma genitalium	70572	0.0123685213408164	G37	NC_000908.2.fsa_nt.fna
2051	Bacteria	Actinobacteria	Actinobacteria	Actinomycetales	Actinomycetaceae	Mobiluncus	Mobiluncus curtisii	1431859	0.0678177945080908	ATCC 43063	NC_014246.1.fsa_nt.fna
022
NCBI-TaxID	Kingdom	Phylum	Class	Order	Family	Genus	Species	Number_of_Reads	Relative_Abundance	Sub-Species	Filename
28125	Bacteria	Bacteroidetes	Bacteroidia	Bacteroidales	Prevotellaceae	Prevotella	Prevotella bivia	3674918	0.242710457288379	DSM 20514	AJVZ01.1.fsa_nt.fna
1747	Bacteria	Actinobacteria	Actinobacteria	Propionibacteriales	Propionibacteriaceae	Cutibacterium	Cutibacterium acnes	96285	0.00625948890515962	NA	GCF_000008345.1_ASM834v1_genomic.fna
480	Bacteria	Proteobacteria	Gammaproteobacteria	Pseudomonadales	Moraxellaceae	Moraxella	Moraxella catarrhalis	2018833	0.18033749500396	NA	GCF_000092265.1_ASM9226v1_genomic.fna
1379	Bacteria	Firmicutes	Bacilli	Bacillales	Bacillales Family XI. Incertae Sedis	Gemella	Gemella haemolysans	4596430	0.399251711341181	NA	GCF_000173915.1_ASM17391v1_genomic.fna
1311	Bacteria	Firmicutes	Bacilli	Lactobacillales	Streptococcaceae	Streptococcus	Streptococcus agalactiae	247586	0.0186340494613912	NEM316	NC_004368.1.fsa_nt.fna
1328	Bacteria	Firmicutes	Bacilli	Lactobacillales	Streptococcaceae	Streptococcus	Streptococcus anginosus	2050646	0.152806797999929	C238	NC_022239.1.fsa_nt.fna
023
NCBI-TaxID	Kingdom	Phylum	Class	Order	Family	Genus	Species	Number_of_Reads	Relative_Abundance	Sub-Species	Filename
39791	Bacteria	Actinobacteria	Actinobacteria	Corynebacteriales	Corynebacteriaceae	Corynebacterium	Corynebacterium glucuronolyticum	43124	0.00267009899522017	ATCC 51867	ABYP01.1.fsa_nt.fna
33034	Bacteria	Firmicutes	Tissierellia	Tissierellales	Peptoniphilaceae	Anaerococcus	Anaerococcus prevotii	151053	0.0153465566090929	ACS-065-V-Col13	AEXM01.1.fsa_nt.fna
202789	Bacteria	Actinobacteria	Actinobacteria	Actinomycetales	Actinomycetaceae	Actinobaculum	Actinobaculum massiliense	261006	0.0222662430167128	ACS-171-V-Col2	AGWL01.1.fsa_nt.fna
131111	Bacteria	Actinobacteria	Actinobacteria	Actinomycetales	Actinomycetaceae	Actinomyces	Actinomyces turicensis	22653	0.00200142677942336	ACS-279-V-Col4	AGWQ01.1.fsa_nt.fna
28125	Bacteria	Bacteroidetes	Bacteroidia	Bacteroidales	Prevotellaceae	Prevotella	Prevotella bivia	100513	0.00687680454478655	DSM 20514	AJVZ01.1.fsa_nt.fna
827	Bacteria	Proteobacteria	Epsilonproteobacteria	Campylobacterales	Campylobacteraceae	Campylobacter	Campylobacter ureolyticus	210012	0.0208089389881332	DSM 20703	ARGD01.1.fsa_nt.fna
598660	Bacteria	Actinobacteria	Actinobacteria	Corynebacteriales	Corynebacteriaceae	Corynebacterium	Corynebacterium pyruviciproducens	977257	0.0623194305572159	ATCC BAA-1742	ATBY01.1.fsa_nt.fna
33012	Bacteria	Actinobacteria	Actinobacteria	Propionibacteriales	Propionibacteriaceae	Propionimicrobium	Propionimicrobium lymphophilum	922198	0.0781142971746039	DSM 4903	AUIB01.1.fsa_nt.fna
28128	Bacteria	Bacteroidetes	Bacteroidia	Bacteroidales	Prevotellaceae	Prevotella	Prevotella corporis	270706	0.0167243549715484	strain=DSM 18810	AUME01.1.fsa_nt.fna
386414	Bacteria	Bacteroidetes	Bacteroidia	Bacteroidales	Prevotellaceae	Prevotella	Prevotella timonensis	315372	0.0173927808728895	4401737	CBQQ01.1.fsa_nt.fna
851	Bacteria	Fusobacteria	Fusobacteriia	Fusobacteriales	Fusobacteriaceae	Fusobacterium	Fusobacterium nucleatum	266838	0.0211581179134129	NA	GCF_000007325.1_ASM732v1_genomic.fna
1747	Bacteria	Actinobacteria	Actinobacteria	Propionibacteriales	Propionibacteriaceae	Cutibacterium	Cutibacterium acnes	101432	0.00683091431678145	NA	GCF_000008345.1_ASM834v1_genomic.fna
2130	Bacteria	Tenericutes	Mollicutes	Mycoplasmatales	Mycoplasmataceae	Ureaplasma	Ureaplasma urealyticum	185596	0.0365938827471498	NA	GCF_000021265.1_ASM2126v1_genomic.fna
34105	Bacteria	Fusobacteria	Fusobacteriia	Fusobacteriales	Leptotrichiaceae	Streptobacillus	Streptobacillus moniliformis	124183	0.0127962375974828	NA	GCF_000024565.1_ASM2456v1_genomic.fna
29466	Bacteria	Firmicutes	Negativicutes	Veillonellales	Veillonellaceae	Veillonella	Veillonella parvula	488601	0.039511816346587	NA	GCF_000024945.1_ASM2494v1_genomic.fna
28037	Bacteria	Firmicutes	Bacilli	Lactobacillales	Streptococcaceae	Streptococcus	Streptococcus mitis	43821	0.00351979768820223	NA	GCF_000027165.1_ASM2716v1_genomic.fna
725	Bacteria	Proteobacteria	Gammaproteobacteria	Pasteurellales	Pasteurellaceae	Haemophilus	Haemophilus influenzae	158126	0.0148973223334904	NA	GCF_000027305.1_ASM2730v1_genomic.fna
480	Bacteria	Proteobacteria	Gammaproteobacteria	Pseudomonadales	Moraxellaceae	Moraxella	Moraxella catarrhalis	219881	0.0203468391023721	NA	GCF_000092265.1_ASM9226v1_genomic.fna
39496	Bacteria	Firmicutes	Clostridia	Clostridiales	Eubacteriaceae	Eubacterium	Eubacterium ventriosum	85635	0.00514325301254893	NA	GCF_000153885.1_ASM15388v1_genomic.fna
29348	Bacteria	Firmicutes	Erysipelotrichia	Erysipelotrichales	Erysipelotrichaceae	Erysipelatoclostridium	Clostridium spiroforme	224116	0.0154082747172953	NA	GCF_000154805.1_ASM15480v1_genomic.fna
1322	Bacteria	Firmicutes	Clostridia	Clostridiales	Lachnospiraceae	Blautia	Blautia hansenii	758071	0.0427325477379937	NA	GCF_000156675.1_ASM15667v1_genomic.fna
61171	Bacteria	Firmicutes	Erysipelotrichia	Erysipelotrichales	Erysipelotrichaceae	Holdemania	Holdemania filiformis	242401	0.010626927840734	NA	GCF_000157995.1_ASM15799v1_genomic.fna
38284	Bacteria	Actinobacteria	Actinobacteria	Corynebacteriales	Corynebacteriaceae	Corynebacterium	Corynebacterium accolens	85998	0.00608398934453399	NA	GCF_000159115.1_ASM15911v1_genomic.fna
43997	Bacteria	Firmicutes	Clostridia	Clostridiales	Lachnospiraceae	Catonella	Catonella morbi	763712	0.0378476125271018	NA	GCF_000160035.2_ASM16003v2_genomic.fna
218538	Bacteria	Firmicutes	Negativicutes	Veillonellales	Veillonellaceae	Dialister	Dialister invisus	323124	0.0293852110369425	NA	GCF_000160055.1_ASM16005v1_genomic.fna
853	Bacteria	Firmicutes	Clostridia	Clostridiales	Ruminococcaceae	Faecalibacterium	Faecalibacterium prausnitzii	2137	0.000119230059960695	NA	GCF_000162015.1_ASM16201v1_genomic.fna
1318	Bacteria	Firmicutes	Bacilli	Lactobacillales	Streptococcaceae	Streptococcus	Streptococcus parasanguinis	185667	0.0148644197153223	NA	GCF_000164675.2_ASM16467v2_genomic.fna
563032	Bacteria	Actinobacteria	Actinobacteria	Micrococcales	Micrococcaceae	Rothia	Rothia dentocariosa	158653	0.0109157016696428	NA	GCF_000164695.2_ASM16469v2_genomic.fna
1379	Bacteria	Firmicutes	Bacilli	Bacillales	Bacillales Family XI. Incertae Sedis	Gemella	Gemella haemolysans	82688	0.00744033059996944	NA	GCF_000173915.1_ASM17391v1_genomic.fna
203	Bacteria	Proteobacteria	Epsilonproteobacteria	Campylobacterales	Campylobacteraceae	Campylobacter	Campylobacter rectus	707142	0.0485159367160781	NA	GCF_000174175.1_ASM17417v1_genomic.fna
28127	Bacteria	Bacteroidetes	Bacteroidia	Bacteroidales	Prevotellaceae	Prevotella	Prevotella buccalis	8534	0.000484988468873257	NA	GCF_000177075.1_ASM17707v1_genomic.fna
118748	Bacteria	Firmicutes	Erysipelotrichia	Erysipelotrichales	Erysipelotrichaceae	Bulleidia	Bulleidia extructa	213827	0.0259711105682411	NA	GCF_000177375.1_ASM17737v1_genomic.fna
488	Bacteria	Proteobacteria	Betaproteobacteria	Neisseriales	Neisseriaceae	Neisseria	Neisseria mucosa	332559	0.0264308074587649	NA	GCF_000186165.1_Neis_muco_C102_V1_genomic.fna
594	Bacteria	Proteobacteria	Gammaproteobacteria	Enterobacterales	Enterobacteriaceae	Salmonella	Salmonella enterica	200590	0.00673699865742692	NA	GCF_000195995.1_ASM19599v1_genomic.fna
1308	Bacteria	Firmicutes	Bacilli	Lactobacillales	Streptococcaceae	Streptococcus	Streptococcus thermophilus	786589	0.0702749759573682	NA	GCF_000253395.1_ASM25339v1_genomic.fna
596324	Bacteria	Spirochaetes	Spirochaetia	Spirochaetales	Spirochaetaceae	Treponema	Treponema vincentii	395012	0.0252861788971771	NA	GCF_000412995.1_Trep_vinc_F0403_V1_genomic.fna
157692	Bacteria	Fusobacteria	Fusobacteriia	Fusobacteriales	Leptotrichiaceae	Leptotrichia	Leptotrichia goodfellowii	73631	0.00556536097782571	NA	GCF_000516535.1_ASM51653v1_genomic.fna
33032	Bacteria	Firmicutes	Tissierellia	Tissierellales	Peptoniphilaceae	Anaerococcus	Anaerococcus lactolyticus	610950	0.0543869697103573	S7-1-13	JRMW01.1.fsa_nt.fna
40543	Bacteria	Fusobacteria	Fusobacteriia	Fusobacteriales	Leptotrichiaceae	Sneathia	Sneathia sanguinegens	509638	0.068063862600032	strain CCUG41628	LOQF01.1.fsa_nt.fna
755172	Bacteria	Firmicutes	Tissierellia	Tissierellales	Peptoniphilaceae	Peptoniphilus	Peptoniphilus coxii	158638	0.0149039286037065	strain DNF00729	LSDG01.1.fsa_nt.fna
2097	Bacteria	Tenericutes	Mollicutes	Mycoplasmatales	Mycoplasmataceae	Mycoplasma	Mycoplasma genitalium	29753	0.00884371285506536	G37	NC_000908.2.fsa_nt.fna
1311	Bacteria	Firmicutes	Bacilli	Lactobacillales	Streptococcaceae	Streptococcus	Streptococcus agalactiae	44864	0.00349786273121447	NEM316	NC_004368.1.fsa_nt.fna
33034	Bacteria	Firmicutes	Tissierellia	Tissierellales	Peptoniphilaceae	Anaerococcus	Anaerococcus prevotii	191126	0.0175001901006788	DSM 20548	NC_013171.1.fsa_nt.fna
1280	Bacteria	Firmicutes	Bacilli	Bacillales	Staphylococcaceae	Staphylococcus	Staphylococcus aureus	34177	0.00205139962528388	subsp. aureus ST398	NC_017333.1.fsa_nt.fna
1328	Bacteria	Firmicutes	Bacilli	Lactobacillales	Streptococcaceae	Streptococcus	Streptococcus anginosus	162098	0.0125127637930582	C238	NC_022239.1.fsa_nt.fna
1260	Bacteria	Firmicutes	Tissierellia	Tissierellales	Peptoniphilaceae	Finegoldia	Finegoldia magna	313747	0.0282295934616975	ATCC 53516	NZ_CM000955.1.fsa_nt.fna
024
NCBI-TaxID	Kingdom	Phylum	Class	Order	Family	Genus	Species	Number_of_Reads	Relative_Abundance	Sub-Species	Filename
29318	Bacteria	Actinobacteria	Actinobacteria	Actinomycetales	Actinomycetaceae	Actinomyces	Actinomyces neuii	745015	0.0297943448591402	BVS029A5	AGWP01.1.fsa_nt.fna
1322	Bacteria	Firmicutes	Clostridia	Clostridiales	Lachnospiraceae	Blautia	Blautia hansenii	136308	0.00380811730198774	NA	GCF_000156675.1_ASM15667v1_genomic.fna
594	Bacteria	Proteobacteria	Gammaproteobacteria	Enterobacterales	Enterobacteriaceae	Salmonella	Salmonella enterica	443769	0.00738676379274939	NA	GCF_000195995.1_ASM19599v1_genomic.fna
45201	Bacteria	Proteobacteria	Gammaproteobacteria	Pasteurellales	Pasteurellaceae	Mannheimia	Mannheimia haemolytica	4245614	0.132803436888816	NA	GCF_000376645.1_ASM37664v1_genomic.fna
827	Bacteria	Proteobacteria	Epsilonproteobacteria	Campylobacterales	Campylobacteraceae	Campylobacter	Campylobacter ureolyticus	15874625	0.826207337157307	RIGS 9880	NZ_CP012195.1.fsa_nt.fna
025
NCBI-TaxID	Kingdom	Phylum	Class	Order	Family	Genus	Species	Number_of_Reads	Relative_Abundance	Sub-Species	Filename
33029	Bacteria	Firmicutes	Tissierellia	Tissierellales	Peptoniphilaceae	Anaerococcus	Anaerococcus hydrogenalis	1102377	0.0661647916674657	DSM 7454	ABXA01.1.fsa_nt.fna
38303	Bacteria	Actinobacteria	Actinobacteria	Corynebacteriales	Corynebacteriaceae	Corynebacterium	Corynebacterium pseudogenitalium	412072	0.0179676553173192	ATCC 33035	ABYQ02.1.fsa_nt.fna
849	Bacteria	Fusobacteria	Fusobacteriia	Fusobacteriales	Fusobacteriaceae	Fusobacterium	Fusobacterium gonidiaformans	978782	0.0600476294529377	3-1-5R strain 3_1_5R	ACDD01.1.fsa_nt.fna
507750	Bacteria	Firmicutes	Tissierellia	Tissierellales	Peptoniphilaceae	Peptoniphilus	Peptoniphilus duerdenii	156679	0.00853575326111727	ATCC BAA-1640	AEEH01.1.fsa_nt.fna
54005	Bacteria	Firmicutes	Tissierellia	Tissierellales	Peptoniphilaceae	Peptoniphilus	Peptoniphilus harei	814267	0.0502921222856082	ACS-146-V-Sch2b	AENP01.1.fsa_nt.fna
33034	Bacteria	Firmicutes	Tissierellia	Tissierellales	Peptoniphilaceae	Anaerococcus	Anaerococcus prevotii	670520	0.0448040693094335	ACS-065-V-Col13	AEXM01.1.fsa_nt.fna
29318	Bacteria	Actinobacteria	Actinobacteria	Actinomycetales	Actinomycetaceae	Actinomyces	Actinomyces neuii	1653176	0.0877348181100194	BVS029A5	AGWP01.1.fsa_nt.fna
131111	Bacteria	Actinobacteria	Actinobacteria	Actinomycetales	Actinomycetaceae	Actinomyces	Actinomyces turicensis	357869	0.0207951565683575	ACS-279-V-Col4	AGWQ01.1.fsa_nt.fna
322095	Bacteria	Bacteroidetes	Bacteroidia	Bacteroidales	Porphyromonadaceae	Porphyromonas	Porphyromonas somerae	2004	9.64296013137307e-05	DSM 23386	AQVC01.1.fsa_nt.fna
190146	Bacteria	Actinobacteria	Actinobacteria	Actinomycetales	Actinomycetaceae	Actinotignum	Actinotignum urinale	180136	0.0106373895083121	DSM 15805	ATUY01.1.fsa_nt.fna
33012	Bacteria	Actinobacteria	Actinobacteria	Propionibacteriales	Propionibacteriaceae	Propionimicrobium	Propionimicrobium lymphophilum	27395	0.00152616606195298	DSM 4903	AUIB01.1.fsa_nt.fna
28128	Bacteria	Bacteroidetes	Bacteroidia	Bacteroidales	Prevotellaceae	Prevotella	Prevotella corporis	1387978	0.0563972867695902	strain=DSM 18810	AUME01.1.fsa_nt.fna
1111134	Bacteria	Firmicutes	Tissierellia	Tissierellales	Peptoniphilaceae	Peptoniphilus	Peptoniphilus sp. BV3C26	116412	0.00685425104208099	NA	AWXB01.1.fsa_nt.fna
386414	Bacteria	Bacteroidetes	Bacteroidia	Bacteroidales	Prevotellaceae	Prevotella	Prevotella timonensis	164662	0.00597259976169871	4401737	CBQQ01.1.fsa_nt.fna
562	Bacteria	Proteobacteria	Gammaproteobacteria	Enterobacterales	Enterobacteriaceae	Escherichia	Escherichia coli	157312	0.00384328133977296	NA	GCF_000005845.2_ASM584v2_genomic.fna
1282	Bacteria	Firmicutes	Bacilli	Bacillales	Staphylococcaceae	Staphylococcus	Staphylococcus epidermidis	13053	0.000577166427979694	NA	GCF_000007645.1_ASM764v1_genomic.fna
1351	Bacteria	Firmicutes	Bacilli	Lactobacillales	Enterococcaceae	Enterococcus	Enterococcus faecalis	263779	0.00890260700388522	NA	GCF_000007785.1_ASM778v1_genomic.fna
1747	Bacteria	Actinobacteria	Actinobacteria	Propionibacteriales	Propionibacteriaceae	Cutibacterium	Cutibacterium acnes	6346	0.00028107877370324	NA	GCF_000008345.1_ASM834v1_genomic.fna
210	Bacteria	Proteobacteria	Epsilonproteobacteria	Campylobacterales	Helicobacteraceae	Helicobacter	Helicobacter Pylori	160520	0.010913916750676	NA	GCF_000008525.1_ASM852v1_genomic.fna
817	Bacteria	Bacteroidetes	Bacteroidia	Bacteroidales	Bacteroidaceae	Bacteroides	Bacteroides fragilis	521840	0.0111422983584809	NA	GCF_000009925.1_ASM992v1_genomic.fna
34105	Bacteria	Fusobacteria	Fusobacteriia	Fusobacteriales	Leptotrichiaceae	Streptobacillus	Streptobacillus moniliformis	987649	0.0669340201015766	NA	GCF_000024565.1_ASM2456v1_genomic.fna
480	Bacteria	Proteobacteria	Gammaproteobacteria	Pseudomonadales	Moraxellaceae	Moraxella	Moraxella catarrhalis	123770	0.00753266704999142	NA	GCF_000092265.1_ASM9226v1_genomic.fna
1322	Bacteria	Firmicutes	Clostridia	Clostridiales	Lachnospiraceae	Blautia	Blautia hansenii	197050	0.0073054921093736	NA	GCF_000156675.1_ASM15667v1_genomic.fna
218538	Bacteria	Firmicutes	Negativicutes	Veillonellales	Veillonellaceae	Dialister	Dialister invisus	221071	0.0132225587939259	NA	GCF_000160055.1_ASM16005v1_genomic.fna
46125	Bacteria	Firmicutes	Bacilli	Lactobacillales	Aerococcaceae	Abiotrophia	Abiotrophia defectiva	399030	0.0221440356495387	NA	GCF_000160075.2_ASM16007v2_genomic.fna
629741	Bacteria	Proteobacteria	Betaproteobacteria	Neisseriales	Neisseriaceae	Kingella	Kingella oralis	91012	0.0042883884052436	NA	GCF_000160435.1_ASM16043v1_genomic.fna
853	Bacteria	Firmicutes	Clostridia	Clostridiales	Ruminococcaceae	Faecalibacterium	Faecalibacterium prausnitzii	41054	0.00150647126275947	NA	GCF_000162015.1_ASM16201v1_genomic.fna
754	Bacteria	Proteobacteria	Gammaproteobacteria	Pasteurellales	Pasteurellaceae	Pasteurella	Pasteurella dagmatis	109368	0.00547987004191011	NA	GCF_000163475.1_ASM16347v1_genomic.fna
563032	Bacteria	Actinobacteria	Actinobacteria	Micrococcales	Micrococcaceae	Rothia	Rothia dentocariosa	215821	0.00976610080929148	NA	GCF_000164695.2_ASM16469v2_genomic.fna
1379	Bacteria	Firmicutes	Bacilli	Bacillales	Bacillales Family XI. Incertae Sedis	Gemella	Gemella haemolysans	4241	0.000250981754763716	NA	GCF_000173915.1_ASM17391v1_genomic.fna
203	Bacteria	Proteobacteria	Epsilonproteobacteria	Campylobacterales	Campylobacteraceae	Campylobacter	Campylobacter rectus	1064425	0.0480304867597396	NA	GCF_000174175.1_ASM17417v1_genomic.fna
488	Bacteria	Proteobacteria	Betaproteobacteria	Neisseriales	Neisseriaceae	Neisseria	Neisseria mucosa	357069	0.0186645707340125	NA	GCF_000186165.1_Neis_muco_C102_V1_genomic.fna
594	Bacteria	Proteobacteria	Gammaproteobacteria	Enterobacterales	Enterobacteriaceae	Salmonella	Salmonella enterica	410505	0.00906775478204033	NA	GCF_000195995.1_ASM19599v1_genomic.fna
1308	Bacteria	Firmicutes	Bacilli	Lactobacillales	Streptococcaceae	Streptococcus	Streptococcus thermophilus	59797	0.00351363274971829	NA	GCF_000253395.1_ASM25339v1_genomic.fna
45201	Bacteria	Proteobacteria	Gammaproteobacteria	Pasteurellales	Pasteurellaceae	Mannheimia	Mannheimia haemolytica	111715	0.00463729113697187	NA	GCF_000376645.1_ASM37664v1_genomic.fna
33032	Bacteria	Firmicutes	Tissierellia	Tissierellales	Peptoniphilaceae	Anaerococcus	Anaerococcus lactolyticus	78281	0.00458320930494755	S7-1-13	JRMW01.1.fsa_nt.fna
40543	Bacteria	Fusobacteria	Fusobacteriia	Fusobacteriales	Leptotrichiaceae	Sneathia	Sneathia sanguinegens	82638	0.00725869786954064	strain CCUG41628	LOQF01.1.fsa_nt.fna
2097	Bacteria	Tenericutes	Mollicutes	Mycoplasmatales	Mycoplasmataceae	Mycoplasma	Mycoplasma genitalium	381178	0.0745170804801882	G37	NC_000908.2.fsa_nt.fna
1311	Bacteria	Firmicutes	Bacilli	Lactobacillales	Streptococcaceae	Streptococcus	Streptococcus agalactiae	119484	0.00612686987616163	NEM316	NC_004368.1.fsa_nt.fna
2051	Bacteria	Actinobacteria	Actinobacteria	Actinomycetales	Actinomycetaceae	Mobiluncus	Mobiluncus curtisii	972610	0.0513836304816207	ATCC 43063	NC_014246.1.fsa_nt.fna
1280	Bacteria	Firmicutes	Bacilli	Bacillales	Staphylococcaceae	Staphylococcus	Staphylococcus aureus	2888698	0.114036166010938	subsp. aureus ST398	NC_017333.1.fsa_nt.fna
1328	Bacteria	Firmicutes	Bacilli	Lactobacillales	Streptococcaceae	Streptococcus	Streptococcus anginosus	101592	0.0051577374790247	C238	NC_022239.1.fsa_nt.fna
1260	Bacteria	Firmicutes	Tissierellia	Tissierellales	Peptoniphilaceae	Finegoldia	Finegoldia magna	284149	0.0168149394337013	ATCC 53516	NZ_CM000955.1.fsa_nt.fna
827	Bacteria	Proteobacteria	Epsilonproteobacteria	Campylobacterales	Campylobacteraceae	Campylobacter	Campylobacter ureolyticus	351701	0.0242908795513147	RIGS 9880	NZ_CP012195.1.fsa_nt.fna
026
NCBI-TaxID	Kingdom	Phylum	Class	Order	Family	Genus	Species	Number_of_Reads	Relative_Abundance	Sub-Species	Filename
33029	Bacteria	Firmicutes	Tissierellia	Tissierellales	Peptoniphilaceae	Anaerococcus	Anaerococcus hydrogenalis	126718	0.0116757057223095	DSM 7454	ABXA01.1.fsa_nt.fna
39791	Bacteria	Actinobacteria	Actinobacteria	Corynebacteriales	Corynebacteriaceae	Corynebacterium	Corynebacterium glucuronolyticum	4471	0.000279502150653595	ATCC 51867	ABYP01.1.fsa_nt.fna
38303	Bacteria	Actinobacteria	Actinobacteria	Corynebacteriales	Corynebacteriaceae	Corynebacterium	Corynebacterium pseudogenitalium	87176	0.0058353010243231	ATCC 33035	ABYQ02.1.fsa_nt.fna
507750	Bacteria	Firmicutes	Tissierellia	Tissierellales	Peptoniphilaceae	Peptoniphilus	Peptoniphilus duerdenii	618346	0.0517142990040051	ATCC BAA-1640	AEEH01.1.fsa_nt.fna
28125	Bacteria	Bacteroidetes	Bacteroidia	Bacteroidales	Prevotellaceae	Prevotella	Prevotella bivia	46959	0.00324381026195958	DSM 20514	AJVZ01.1.fsa_nt.fna
501496	Bacteria	Bacteroidetes	Bacteroidia	Bacteroidales	Porphyromonadaceae	Porphyromonas	Porphyromonas bennonis	935366	0.0804814814384376	DSM 23058	AQWR01.1.fsa_nt.fna
598660	Bacteria	Actinobacteria	Actinobacteria	Corynebacteriales	Corynebacteriaceae	Corynebacterium	Corynebacterium pyruviciproducens	120516	0.00775946097488571	ATCC BAA-1742	ATBY01.1.fsa_nt.fna
28128	Bacteria	Bacteroidetes	Bacteroidia	Bacteroidales	Prevotellaceae	Prevotella	Prevotella corporis	227449	0.0141875591432236	strain=DSM 18810	AUME01.1.fsa_nt.fna
1111134	Bacteria	Firmicutes	Tissierellia	Tissierellales	Peptoniphilaceae	Peptoniphilus	Peptoniphilus sp. BV3C26	191521	0.0173111803737461	NA	AWXB01.1.fsa_nt.fna
1111131	Bacteria	Actinobacteria	Actinobacteria	Actinobacteria	Propionibacteriales	Propionibacteriaceae	Propionimicrobium sp. BV2F7	329129	0.0282530638178718	NA	AZIS01.1.fsa_nt.fna
59505	Bacteria	Actinobacteria	Actinobacteria	Actinomycetales	Actinomycetaceae	Actinotignum	Actinobaculum schaalii	386934	0.0311949021569222	strain CCUG 27420	CP008802.1.fsa_nt.fna
210	Bacteria	Proteobacteria	Epsilonproteobacteria	Campylobacterales	Helicobacteraceae	Helicobacter	Helicobacter Pylori	48461	0.00505815207074795	NA	GCF_000008525.1_ASM852v1_genomic.fna
2130	Bacteria	Tenericutes	Mollicutes	Mycoplasmatales	Mycoplasmataceae	Ureaplasma	Ureaplasma urealyticum	120616	0.0240113711133472	NA	GCF_000021265.1_ASM2126v1_genomic.fna
29466	Bacteria	Firmicutes	Negativicutes	Veillonellales	Veillonellaceae	Veillonella	Veillonella parvula	1975828	0.161322126009719	NA	GCF_000024945.1_ASM2494v1_genomic.fna
39496	Bacteria	Firmicutes	Clostridia	Clostridiales	Eubacteriaceae	Eubacterium	Eubacterium ventriosum	348177	0.0211134315275096	NA	GCF_000153885.1_ASM15388v1_genomic.fna
29348	Bacteria	Firmicutes	Erysipelotrichia	Erysipelotrichales	Erysipelotrichaceae	Erysipelatoclostridium	Clostridium spiroforme	116459	0.00808400112144324	NA	GCF_000154805.1_ASM15480v1_genomic.fna
43997	Bacteria	Firmicutes	Clostridia	Clostridiales	Lachnospiraceae	Catonella	Catonella morbi	110947	0.00555132426053326	NA	GCF_000160035.2_ASM16003v2_genomic.fna
46125	Bacteria	Firmicutes	Bacilli	Lactobacillales	Aerococcaceae	Abiotrophia	Abiotrophia defectiva	256440	0.0218466583358397	NA	GCF_000160075.2_ASM16007v2_genomic.fna
754	Bacteria	Proteobacteria	Gammaproteobacteria	Pasteurellales	Pasteurellaceae	Pasteurella	Pasteurella dagmatis	344496	0.026497945171296	NA	GCF_000163475.1_ASM16347v1_genomic.fna
1318	Bacteria	Firmicutes	Bacilli	Lactobacillales	Streptococcaceae	Streptococcus	Streptococcus parasanguinis	280307	0.0226578835798529	NA	GCF_000164675.2_ASM16467v2_genomic.fna
1379	Bacteria	Firmicutes	Bacilli	Bacillales	Bacillales Family XI. Incertae Sedis	Gemella	Gemella haemolysans	180588	0.0164063054119799	NA	GCF_000173915.1_ASM17391v1_genomic.fna
203	Bacteria	Proteobacteria	Epsilonproteobacteria	Campylobacterales	Campylobacteraceae	Campylobacter	Campylobacter rectus	350710	0.0242939479039307	NA	GCF_000174175.1_ASM17417v1_genomic.fna
28127	Bacteria	Bacteroidetes	Bacteroidia	Bacteroidales	Prevotellaceae	Prevotella	Prevotella buccalis	148902	0.00854380767391768	NA	GCF_000177075.1_ASM17707v1_genomic.fna
118748	Bacteria	Firmicutes	Erysipelotrichia	Erysipelotrichales	Erysipelotrichaceae	Bulleidia	Bulleidia extructa	205418	0.0251906070269485	NA	GCF_000177375.1_ASM17737v1_genomic.fna
157692	Bacteria	Fusobacteria	Fusobacteriia	Fusobacteriales	Leptotrichiaceae	Leptotrichia	Leptotrichia goodfellowii	747053	0.0570106788084827	NA	GCF_000516535.1_ASM51653v1_genomic.fna
495	Bacteria	Proteobacteria	Betaproteobacteria	Neisseriales	Neisseriaceae	Neisseria	Neisseria elongata	306988	0.0236820174453363	NA	GCF_000818035.1_ASM81803v1_genomic.fna
33032	Bacteria	Firmicutes	Tissierellia	Tissierellales	Peptoniphilaceae	Anaerococcus	Anaerococcus lactolyticus	44866	0.00403254017465526	S7-1-13	JRMW01.1.fsa_nt.fna
1311	Bacteria	Firmicutes	Bacilli	Lactobacillales	Streptococcaceae	Streptococcus	Streptococcus agalactiae	161667	0.012726187209972	NEM316	NC_004368.1.fsa_nt.fna
33034	Bacteria	Firmicutes	Tissierellia	Tissierellales	Peptoniphilaceae	Anaerococcus	Anaerococcus prevotii	2742064	0.253496951393653	DSM 20548	NC_013171.1.fsa_nt.fna
1280	Bacteria	Firmicutes	Bacilli	Bacillales	Staphylococcaceae	Staphylococcus	Staphylococcus aureus	231165	0.0140091108274307	subsp. aureus ST398	NC_017333.1.fsa_nt.fna
1260	Bacteria	Firmicutes	Tissierellia	Tissierellales	Peptoniphilaceae	Finegoldia	Finegoldia magna	137914	0.0125286868650668	ATCC 53516	NZ_CM000955.1.fsa_nt.fna
027
NCBI-TaxID	Kingdom	Phylum	Class	Order	Family	Genus	Species	Number_of_Reads	Relative_Abundance	Sub-Species	Filename
202789	Bacteria	Actinobacteria	Actinobacteria	Actinomycetales	Actinomycetaceae	Actinobaculum	Actinobaculum massiliense	3411890	0.302253969605745	ACS-171-V-Col2	AGWL01.1.fsa_nt.fna
33012	Bacteria	Actinobacteria	Actinobacteria	Propionibacteriales	Propionibacteriaceae	Propionimicrobium	Propionimicrobium lymphophilum	120553	0.0106038826923113	DSM 4903	AUIB01.1.fsa_nt.fna
386414	Bacteria	Bacteroidetes	Bacteroidia	Bacteroidales	Prevotellaceae	Prevotella	Prevotella timonensis	1931228	0.110601236216202	4401737	CBQQ01.1.fsa_nt.fna
28037	Bacteria	Firmicutes	Bacilli	Lactobacillales	Streptococcaceae	Streptococcus	Streptococcus mitis	152596	0.0127279689142804	NA	GCF_000027165.1_ASM2716v1_genomic.fna
39496	Bacteria	Firmicutes	Clostridia	Clostridiales	Eubacteriaceae	Eubacterium	Eubacterium ventriosum	860857	0.0536905856175247	NA	GCF_000153885.1_ASM15388v1_genomic.fna
29348	Bacteria	Firmicutes	Erysipelotrichia	Erysipelotrichales	Erysipelotrichaceae	Erysipelatoclostridium	Clostridium spiroforme	1653129	0.118023484780207	NA	GCF_000154805.1_ASM15480v1_genomic.fna
118748	Bacteria	Firmicutes	Erysipelotrichia	Erysipelotrichales	Erysipelotrichaceae	Bulleidia	Bulleidia extructa	2385083	0.300823675978107	NA	GCF_000177375.1_ASM17737v1_genomic.fna
1638	Bacteria	Firmicutes	Bacilli	Bacillales	Listeriaceae	Listeria	Listeria monocytogenes	60	3.64842034447264e-06	NA	GCF_000196035.1_ASM19603v1_genomic.fna
827	Bacteria	Proteobacteria	Epsilonproteobacteria	Campylobacterales	Campylobacteraceae	Campylobacter	Campylobacter ureolyticus	836969	0.0912715477752771	RIGS 9880	NZ_CP012195.1.fsa_nt.fna
028
NCBI-TaxID	Kingdom	Phylum	Class	Order	Family	Genus	Species	Number_of_Reads	Relative_Abundance	Sub-Species	Filename
322095	Bacteria	Bacteroidetes	Bacteroidia	Bacteroidales	Porphyromonadaceae	Porphyromonas	Porphyromonas somerae	1450086	0.165532871107622	DSM 23386	AQVC01.1.fsa_nt.fna
827	Bacteria	Proteobacteria	Epsilonproteobacteria	Campylobacterales	Campylobacteraceae	Campylobacter	Campylobacter ureolyticus	566962	0.0876519828960295	DSM 20703	ARGD01.1.fsa_nt.fna
598660	Bacteria	Actinobacteria	Actinobacteria	Corynebacteriales	Corynebacteriaceae	Corynebacterium	Corynebacterium pyruviciproducens	176405	0.0175520377588093	ATCC BAA-1742	ATBY01.1.fsa_nt.fna
1351	Bacteria	Firmicutes	Bacilli	Lactobacillales	Enterococcaceae	Enterococcus	Enterococcus faecalis	420620	0.0386313014340878	13-SD-W-01	ATIO01.1.fsa_nt.fna
851	Bacteria	Fusobacteria	Fusobacteriia	Fusobacteriales	Fusobacteriaceae	Fusobacterium	Fusobacterium nucleatum	369471	0.0457100482611418	NA	GCF_000007325.1_ASM732v1_genomic.fna
725	Bacteria	Proteobacteria	Gammaproteobacteria	Pasteurellales	Pasteurellaceae	Haemophilus	Haemophilus influenzae	2474939	0.363807289404306	NA	GCF_000027305.1_ASM2730v1_genomic.fna
61171	Bacteria	Firmicutes	Erysipelotrichia	Erysipelotrichales	Erysipelotrichaceae	Holdemania	Holdemania filiformis	526514	0.0360151489794203	NA	GCF_000157995.1_ASM15799v1_genomic.fna
28127	Bacteria	Bacteroidetes	Bacteroidia	Bacteroidales	Prevotellaceae	Prevotella	Prevotella buccalis	411481	0.0364863591320053	NA	GCF_000177075.1_ASM17707v1_genomic.fna
157692	Bacteria	Fusobacteria	Fusobacteriia	Fusobacteriales	Leptotrichiaceae	Leptotrichia	Leptotrichia goodfellowii	489940	0.0577799957050799	NA	GCF_000516535.1_ASM51653v1_genomic.fna
827	Bacteria	Proteobacteria	Epsilonproteobacteria	Campylobacterales	Campylobacteraceae	Campylobacter	Campylobacter ureolyticus	920553	0.150832965321498	RIGS 9880	NZ_CP012195.1.fsa_nt.fna
029
NCBI-TaxID	Kingdom	Phylum	Class	Order	Family	Genus	Species	Number_of_Reads	Relative_Abundance	Sub-Species	Filename
33029	Bacteria	Firmicutes	Tissierellia	Tissierellales	Peptoniphilaceae	Anaerococcus	Anaerococcus hydrogenalis	1222104	0.0471759073489414	DSM 7454	ABXA01.1.fsa_nt.fna
39791	Bacteria	Actinobacteria	Actinobacteria	Corynebacteriales	Corynebacteriaceae	Corynebacterium	Corynebacterium glucuronolyticum	327943	0.00858906946231414	ATCC 51867	ABYP01.1.fsa_nt.fna
849	Bacteria	Fusobacteria	Fusobacteriia	Fusobacteriales	Fusobacteriaceae	Fusobacterium	Fusobacterium gonidiaformans	178055	0.00702553428064413	3-1-5R strain 3_1_5R	ACDD01.1.fsa_nt.fna
507750	Bacteria	Firmicutes	Tissierellia	Tissierellales	Peptoniphilaceae	Peptoniphilus	Peptoniphilus duerdenii	275806	0.0096638473638975	ATCC BAA-1640	AEEH01.1.fsa_nt.fna
54005	Bacteria	Firmicutes	Tissierellia	Tissierellales	Peptoniphilaceae	Peptoniphilus	Peptoniphilus harei	737878	0.0293111582938126	ACS-146-V-Sch2b	AENP01.1.fsa_nt.fna
202789	Bacteria	Actinobacteria	Actinobacteria	Actinomycetales	Actinomycetaceae	Actinobaculum	Actinobaculum massiliense	1237074	0.0446407576373583	ACS-171-V-Col2	AGWL01.1.fsa_nt.fna
29318	Bacteria	Actinobacteria	Actinobacteria	Actinomycetales	Actinomycetaceae	Actinomyces	Actinomyces neuii	389763	0.0133035880420432	BVS029A5	AGWP01.1.fsa_nt.fna
131111	Bacteria	Actinobacteria	Actinobacteria	Actinomycetales	Actinomycetaceae	Actinomyces	Actinomyces turicensis	574353	0.0214650695046978	ACS-279-V-Col4	AGWQ01.1.fsa_nt.fna
33012	Bacteria	Actinobacteria	Actinobacteria	Propionibacteriales	Propionibacteriaceae	Propionimicrobium	Propionimicrobium lymphophilum	336271	0.0108449641525385	ACS-093-V-SCH5	AGZR01.1.fsa_nt.fna
28125	Bacteria	Bacteroidetes	Bacteroidia	Bacteroidales	Prevotellaceae	Prevotella	Prevotella bivia	690818	0.0199925188498337	DSM 20514	AJVZ01.1.fsa_nt.fna
322095	Bacteria	Bacteroidetes	Bacteroidia	Bacteroidales	Porphyromonadaceae	Porphyromonas	Porphyromonas somerae	1691824	0.0523580093022153	DSM 23386	AQVC01.1.fsa_nt.fna
501496	Bacteria	Bacteroidetes	Bacteroidia	Bacteroidales	Porphyromonadaceae	Porphyromonas	Porphyromonas bennonis	386991	0.0139502667849595	DSM 23058	AQWR01.1.fsa_nt.fna
827	Bacteria	Proteobacteria	Epsilonproteobacteria	Campylobacterales	Campylobacteraceae	Campylobacter	Campylobacter ureolyticus	87664	0.0036742316416054	DSM 20703	ARGD01.1.fsa_nt.fna
598660	Bacteria	Actinobacteria	Actinobacteria	Corynebacteriales	Corynebacteriaceae	Corynebacterium	Corynebacterium pyruviciproducens	204190	0.00550793211976615	ATCC BAA-1742	ATBY01.1.fsa_nt.fna
184870	Bacteria	Actinobacteria	Actinobacteria	Actinomycetales	Actinomycetaceae	Varibaculum	Varibaculum cambriense	574748	0.0207216110486259	DSM 15806	ATUF01.1.fsa_nt.fna
28128	Bacteria	Bacteroidetes	Bacteroidia	Bacteroidales	Prevotellaceae	Prevotella	Prevotella corporis	516231	0.0134907159916217	strain=DSM 18810	AUME01.1.fsa_nt.fna
1111134	Bacteria	Firmicutes	Tissierellia	Tissierellales	Peptoniphilaceae	Peptoniphilus	Peptoniphilus sp. BV3C26	630909	0.0238915468695107	NA	AWXB01.1.fsa_nt.fna
1111131	Bacteria	Actinobacteria	Actinobacteria	Actinobacteria	Propionibacteriales	Propionibacteriaceae	Propionimicrobium sp. BV2F7	306024	0.0110058136062764	NA	AZIS01.1.fsa_nt.fna
28130	Bacteria	Bacteroidetes	Bacteroidia	Bacteroidales	Prevotellaceae	Prevotella	Prevotella disiens	262265	0.00683841190294148	JCM 6334	BAIS01.1.fsa_nt.fna
59505	Bacteria	Actinobacteria	Actinobacteria	Actinomycetales	Actinomycetaceae	Actinotignum	Actinobaculum schaalii	436487	0.0147429812786768	strain CCUG 27420	CP008802.1.fsa_nt.fna
851	Bacteria	Fusobacteria	Fusobacteriia	Fusobacteriales	Fusobacteriaceae	Fusobacterium	Fusobacterium nucleatum	1589920	0.0533266193655881	NA	GCF_000007325.1_ASM732v1_genomic.fna
1282	Bacteria	Firmicutes	Bacilli	Bacillales	Staphylococcaceae	Staphylococcus	Staphylococcus epidermidis	433275	0.0123216720317922	NA	GCF_000007645.1_ASM764v1_genomic.fna
1747	Bacteria	Actinobacteria	Actinobacteria	Propionibacteriales	Propionibacteriaceae	Cutibacterium	Cutibacterium acnes	81975	0.0023352033130263	NA	GCF_000008345.1_ASM834v1_genomic.fna
210	Bacteria	Proteobacteria	Epsilonproteobacteria	Campylobacterales	Helicobacteraceae	Helicobacter	Helicobacter Pylori	1268295	0.0554609183345363	NA	GCF_000008525.1_ASM852v1_genomic.fna
817	Bacteria	Bacteroidetes	Bacteroidia	Bacteroidales	Bacteroidaceae	Bacteroides	Bacteroides fragilis	49458	0.000679186834045355	NA	GCF_000009925.1_ASM992v1_genomic.fna
2130	Bacteria	Tenericutes	Mollicutes	Mycoplasmatales	Mycoplasmataceae	Ureaplasma	Ureaplasma urealyticum	270226	0.0225375361676917	NA	GCF_000021265.1_ASM2126v1_genomic.fna
34105	Bacteria	Fusobacteria	Fusobacteriia	Fusobacteriales	Leptotrichiaceae	Streptobacillus	Streptobacillus moniliformis	156607	0.00682607007093166	NA	GCF_000024565.1_ASM2456v1_genomic.fna
29466	Bacteria	Firmicutes	Negativicutes	Veillonellales	Veillonellaceae	Veillonella	Veillonella parvula	382988	0.0131007824077033	NA	GCF_000024945.1_ASM2494v1_genomic.fna
28037	Bacteria	Firmicutes	Bacilli	Lactobacillales	Streptococcaceae	Streptococcus	Streptococcus mitis	202286	0.00687291017989939	NA	GCF_000027165.1_ASM2716v1_genomic.fna
725	Bacteria	Proteobacteria	Gammaproteobacteria	Pasteurellales	Pasteurellaceae	Haemophilus	Haemophilus influenzae	46319	0.0018458802713573	NA	GCF_000027305.1_ASM2730v1_genomic.fna
480	Bacteria	Proteobacteria	Gammaproteobacteria	Pseudomonadales	Moraxellaceae	Moraxella	Moraxella catarrhalis	983931	0.0385135290048322	NA	GCF_000092265.1_ASM9226v1_genomic.fna
39496	Bacteria	Firmicutes	Clostridia	Clostridiales	Eubacteriaceae	Eubacterium	Eubacterium ventriosum	53556	0.00136061152015022	NA	GCF_000153885.1_ASM15388v1_genomic.fna
33039	Bacteria	Firmicutes	Clostridia	Clostridiales	Ruminococcaceae	Ruminococcus	Ruminococcus torques	934270	0.024853051123024	NA	GCF_000153925.1_ASM15392v1_genomic.fna
29348	Bacteria	Firmicutes	Erysipelotrichia	Erysipelotrichales	Erysipelotrichaceae	Erysipelatoclostridium	Clostridium spiroforme	775518	0.0225534225401351	NA	GCF_000154805.1_ASM15480v1_genomic.fna
1322	Bacteria	Firmicutes	Clostridia	Clostridiales	Lachnospiraceae	Blautia	Blautia hansenii	1186895	0.0283009248120051	NA	GCF_000156675.1_ASM15667v1_genomic.fna
61171	Bacteria	Firmicutes	Erysipelotrichia	Erysipelotrichales	Erysipelotrichaceae	Holdemania	Holdemania filiformis	40881	0.000758113549905118	NA	GCF_000157995.1_ASM15799v1_genomic.fna
38284	Bacteria	Actinobacteria	Actinobacteria	Corynebacteriales	Corynebacteriaceae	Corynebacterium	Corynebacterium accolens	1388862	0.0415622081321217	NA	GCF_000159115.1_ASM15911v1_genomic.fna
43997	Bacteria	Firmicutes	Clostridia	Clostridiales	Lachnospiraceae	Catonella	Catonella morbi	820871	0.0172077152618053	NA	GCF_000160035.2_ASM16003v2_genomic.fna
218538	Bacteria	Firmicutes	Negativicutes	Veillonellales	Veillonellaceae	Dialister	Dialister invisus	29770	0.00114519081500669	NA	GCF_000160055.1_ASM16005v1_genomic.fna
46125	Bacteria	Firmicutes	Bacilli	Lactobacillales	Aerococcaceae	Abiotrophia	Abiotrophia defectiva	692148	0.024703897830108	NA	GCF_000160075.2_ASM16007v2_genomic.fna
629741	Bacteria	Proteobacteria	Betaproteobacteria	Neisseriales	Neisseriaceae	Kingella	Kingella oralis	321257	0.00973561396215027	NA	GCF_000160435.1_ASM16043v1_genomic.fna
754	Bacteria	Proteobacteria	Gammaproteobacteria	Pasteurellales	Pasteurellaceae	Pasteurella	Pasteurella dagmatis	52498	0.00169175721662203	NA	GCF_000163475.1_ASM16347v1_genomic.fna
563032	Bacteria	Actinobacteria	Actinobacteria	Micrococcales	Micrococcaceae	Rothia	Rothia dentocariosa	292113	0.00850146317184839	NA	GCF_000164695.2_ASM16469v2_genomic.fna
1379	Bacteria	Firmicutes	Bacilli	Bacillales	Bacillales Family XI. Incertae Sedis	Gemella	Gemella haemolysans	24302	0.000924977536627724	NA	GCF_000173915.1_ASM17391v1_genomic.fna
203	Bacteria	Proteobacteria	Epsilonproteobacteria	Campylobacterales	Campylobacteraceae	Campylobacter	Campylobacter rectus	779046	0.0226089458779534	NA	GCF_000174175.1_ASM17417v1_genomic.fna
38304	Bacteria	Actinobacteria	Actinobacteria	Corynebacteriales	Corynebacteriaceae	Corynebacterium	Corynebacterium tuberculostearicum	162719	0.00500269457996917	NA	GCF_000175635.1_ASM17563v1_genomic.fna
28127	Bacteria	Bacteroidetes	Bacteroidia	Bacteroidales	Prevotellaceae	Prevotella	Prevotella buccalis	50546	0.00121508033209011	NA	GCF_000177075.1_ASM17707v1_genomic.fna
118748	Bacteria	Firmicutes	Erysipelotrichia	Erysipelotrichales	Erysipelotrichaceae	Bulleidia	Bulleidia extructa	159727	0.00820626877318689	NA	GCF_000177375.1_ASM17737v1_genomic.fna
1638	Bacteria	Firmicutes	Bacilli	Bacillales	Listeriaceae	Listeria	Listeria monocytogenes	300076	0.00743265142180396	NA	GCF_000196035.1_ASM19603v1_genomic.fna
45201	Bacteria	Proteobacteria	Gammaproteobacteria	Pasteurellales	Pasteurellaceae	Mannheimia	Mannheimia haemolytica	291913	0.00779330367369404	NA	GCF_000376645.1_ASM37664v1_genomic.fna
596324	Bacteria	Spirochaetes	Spirochaetia	Spirochaetales	Spirochaetaceae	Treponema	Treponema vincentii	171916	0.00465509596721931	NA	GCF_000412995.1_Trep_vinc_F0403_V1_genomic.fna
495	Bacteria	Proteobacteria	Betaproteobacteria	Neisseriales	Neisseriaceae	Neisseria	Neisseria elongata	109573	0.00354134399897064	NA	GCF_000818035.1_ASM81803v1_genomic.fna
40543	Bacteria	Fusobacteria	Fusobacteriia	Fusobacteriales	Leptotrichiaceae	Sneathia	Sneathia sanguinegens	415158	0.0234534979160458	strain CCUG41628	LOQF01.1.fsa_nt.fna
755172	Bacteria	Firmicutes	Tissierellia	Tissierellales	Peptoniphilaceae	Peptoniphilus	Peptoniphilus coxii	1254017	0.0498352204012667	strain DNF00729	LSDG01.1.fsa_nt.fna
2097	Bacteria	Tenericutes	Mollicutes	Mycoplasmatales	Mycoplasmataceae	Mycoplasma	Mycoplasma genitalium	271233	0.0341024689516047	G37	NC_000908.2.fsa_nt.fna
1311	Bacteria	Firmicutes	Bacilli	Lactobacillales	Streptococcaceae	Streptococcus	Streptococcus agalactiae	14328	0.000472530414173098	NEM316	NC_004368.1.fsa_nt.fna
33034	Bacteria	Firmicutes	Tissierellia	Tissierellales	Peptoniphilaceae	Anaerococcus	Anaerococcus prevotii	2584	0.000100081758771489	DSM 20548	NC_013171.1.fsa_nt.fna
2051	Bacteria	Actinobacteria	Actinobacteria	Actinomycetales	Actinomycetaceae	Mobiluncus	Mobiluncus curtisii	130106	0.00442077763881732	ATCC 43063	NC_014246.1.fsa_nt.fna
1280	Bacteria	Firmicutes	Bacilli	Bacillales	Staphylococcaceae	Staphylococcus	Staphylococcus aureus	1136392	0.028852531573052	subsp. aureus ST398	NC_017333.1.fsa_nt.fna
1328	Bacteria	Firmicutes	Bacilli	Lactobacillales	Streptococcaceae	Streptococcus	Streptococcus anginosus	684005	0.0223344000076954	C238	NC_022239.1.fsa_nt.fna
1260	Bacteria	Firmicutes	Tissierellia	Tissierellales	Peptoniphilaceae	Finegoldia	Finegoldia magna	17339	0.000659915778491825	ATCC 53516	NZ_CM000955.1.fsa_nt.fna
030
NCBI-TaxID	Kingdom	Phylum	Class	Order	Family	Genus	Species	Number_of_Reads	Relative_Abundance	Sub-Species	Filename
33029	Bacteria	Firmicutes	Tissierellia	Tissierellales	Peptoniphilaceae	Anaerococcus	Anaerococcus hydrogenalis	2720	0.00775205243657847	DSM 7454	ABXA01.1.fsa_nt.fna
39791	Bacteria	Actinobacteria	Actinobacteria	Corynebacteriales	Corynebacteriaceae	Corynebacterium	Corynebacterium glucuronolyticum	2094	0.00404911515915097	ATCC 51867	ABYP01.1.fsa_nt.fna
38303	Bacteria	Actinobacteria	Actinobacteria	Corynebacteriales	Corynebacteriaceae	Corynebacterium	Corynebacterium pseudogenitalium	7591	0.0157169505025907	ATCC 33035	ABYQ02.1.fsa_nt.fna
849	Bacteria	Fusobacteria	Fusobacteriia	Fusobacteriales	Fusobacteriaceae	Fusobacterium	Fusobacterium gonidiaformans	9	2.62182315323793e-05	3-1-5R strain 3_1_5R	ACDD01.1.fsa_nt.fna
507750	Bacteria	Firmicutes	Tissierellia	Tissierellales	Peptoniphilaceae	Peptoniphilus	Peptoniphilus duerdenii	1004	0.00259726202871469	ATCC BAA-1640	AEEH01.1.fsa_nt.fna
54005	Bacteria	Firmicutes	Tissierellia	Tissierellales	Peptoniphilaceae	Peptoniphilus	Peptoniphilus harei	9106	0.0267061796598561	ACS-146-V-Sch2b	AENP01.1.fsa_nt.fna
33034	Bacteria	Firmicutes	Tissierellia	Tissierellales	Peptoniphilaceae	Anaerococcus	Anaerococcus prevotii	465	0.00147539962513803	ACS-065-V-Col13	AEXM01.1.fsa_nt.fna
202789	Bacteria	Actinobacteria	Actinobacteria	Actinomycetales	Actinomycetaceae	Actinobaculum	Actinobaculum massiliense	11678	0.0311128682425732	ACS-171-V-Col2	AGWL01.1.fsa_nt.fna
29318	Bacteria	Actinobacteria	Actinobacteria	Actinomycetales	Actinomycetaceae	Actinomyces	Actinomyces neuii	629	0.00158509218786306	BVS029A5	AGWP01.1.fsa_nt.fna
33012	Bacteria	Actinobacteria	Actinobacteria	Propionibacteriales	Propionibacteriaceae	Propionimicrobium	Propionimicrobium lymphophilum	476	0.00113339517523855	ACS-093-V-SCH5	AGZR01.1.fsa_nt.fna
28125	Bacteria	Bacteroidetes	Bacteroidia	Bacteroidales	Prevotellaceae	Prevotella	Prevotella bivia	1954	0.00417507354315374	DSM 20514	AJVZ01.1.fsa_nt.fna
322095	Bacteria	Bacteroidetes	Bacteroidia	Bacteroidales	Porphyromonadaceae	Porphyromonas	Porphyromonas somerae	6487	0.0148220250788905	DSM 23386	AQVC01.1.fsa_nt.fna
501496	Bacteria	Bacteroidetes	Bacteroidia	Bacteroidales	Porphyromonadaceae	Porphyromonas	Porphyromonas bennonis	2617	0.00696499922054037	DSM 23058	AQWR01.1.fsa_nt.fna
1351	Bacteria	Firmicutes	Bacilli	Lactobacillales	Enterococcaceae	Enterococcus	Enterococcus faecalis	8227	0.0151239096794492	13-SD-W-01	ATIO01.1.fsa_nt.fna
184870	Bacteria	Actinobacteria	Actinobacteria	Actinomycetales	Actinomycetaceae	Varibaculum	Varibaculum cambriense	3607	0.00960125253157923	DSM 15806	ATUF01.1.fsa_nt.fna
190146	Bacteria	Actinobacteria	Actinobacteria	Actinomycetales	Actinomycetaceae	Actinotignum	Actinotignum urinale	1784	0.00500242273112086	DSM 15805	ATUY01.1.fsa_nt.fna
33012	Bacteria	Actinobacteria	Actinobacteria	Propionibacteriales	Propionibacteriaceae	Propionimicrobium	Propionimicrobium lymphophilum	9540	0.0252365424305236	DSM 4903	AUIB01.1.fsa_nt.fna
28128	Bacteria	Bacteroidetes	Bacteroidia	Bacteroidales	Prevotellaceae	Prevotella	Prevotella corporis	3273	0.00631498939585812	strain=DSM 18810	AUME01.1.fsa_nt.fna
1111134	Bacteria	Firmicutes	Tissierellia	Tissierellales	Peptoniphilaceae	Peptoniphilus	Peptoniphilus sp. BV3C26	16153	0.0451613006362536	NA	AWXB01.1.fsa_nt.fna
1111131	Bacteria	Actinobacteria	Actinobacteria	Actinobacteria	Propionibacteriales	Propionibacteriaceae	Propionimicrobium sp. BV2F7	2687	0.00713460664093325	NA	AZIS01.1.fsa_nt.fna
28130	Bacteria	Bacteroidetes	Bacteroidia	Bacteroidales	Prevotellaceae	Prevotella	Prevotella disiens	2965	0.00570788637124399	JCM 6334	BAIS01.1.fsa_nt.fna
386414	Bacteria	Bacteroidetes	Bacteroidia	Bacteroidales	Prevotellaceae	Prevotella	Prevotella timonensis	2435	0.00419391847387283	4401737	CBQQ01.1.fsa_nt.fna
59505	Bacteria	Actinobacteria	Actinobacteria	Actinomycetales	Actinomycetaceae	Actinotignum	Actinobaculum schaalii	6777	0.0169000187933906	strain CCUG 27420	CP008802.1.fsa_nt.fna
562	Bacteria	Proteobacteria	Gammaproteobacteria	Enterobacterales	Enterobacteriaceae	Escherichia	Escherichia coli	4885	0.00566703486651756	NA	GCF_000005845.2_ASM584v2_genomic.fna
851	Bacteria	Fusobacteria	Fusobacteriia	Fusobacteriales	Fusobacteriaceae	Fusobacterium	Fusobacterium nucleatum	11268	0.0279030270272097	NA	GCF_000007325.1_ASM732v1_genomic.fna
1282	Bacteria	Firmicutes	Bacilli	Bacillales	Staphylococcaceae	Staphylococcus	Staphylococcus epidermidis	10417	0.0218717926262534	NA	GCF_000007645.1_ASM764v1_genomic.fna
1351	Bacteria	Firmicutes	Bacilli	Lactobacillales	Enterococcaceae	Enterococcus	Enterococcus faecalis	2658	0.00425973863888001	NA	GCF_000007785.1_ASM778v1_genomic.fna
1747	Bacteria	Actinobacteria	Actinobacteria	Propionibacteriales	Propionibacteriaceae	Cutibacterium	Cutibacterium acnes	6502	0.0136749560540498	NA	GCF_000008345.1_ASM834v1_genomic.fna
210	Bacteria	Proteobacteria	Epsilonproteobacteria	Campylobacterales	Helicobacteraceae	Helicobacter	Helicobacter Pylori	3085	0.00995996118393241	NA	GCF_000008525.1_ASM852v1_genomic.fna
817	Bacteria	Bacteroidetes	Bacteroidia	Bacteroidales	Bacteroidaceae	Bacteroides	Bacteroides fragilis	592	0.000600219521766215	NA	GCF_000009925.1_ASM992v1_genomic.fna
2130	Bacteria	Tenericutes	Mollicutes	Mycoplasmatales	Mycoplasmataceae	Ureaplasma	Ureaplasma urealyticum	6698	0.0412439402115611	NA	GCF_000021265.1_ASM2126v1_genomic.fna
34105	Bacteria	Fusobacteria	Fusobacteriia	Fusobacteriales	Leptotrichiaceae	Streptobacillus	Streptobacillus moniliformis	2363	0.00760429567317075	NA	GCF_000024565.1_ASM2456v1_genomic.fna
29466	Bacteria	Firmicutes	Negativicutes	Veillonellales	Veillonellaceae	Veillonella	Veillonella parvula	11628	0.0293665407365567	NA	GCF_000024945.1_ASM2494v1_genomic.fna
28037	Bacteria	Firmicutes	Bacilli	Lactobacillales	Streptococcaceae	Streptococcus	Streptococcus mitis	10243	0.0256943547336206	NA	GCF_000027165.1_ASM2716v1_genomic.fna
725	Bacteria	Proteobacteria	Gammaproteobacteria	Pasteurellales	Pasteurellaceae	Haemophilus	Haemophilus influenzae	943	0.00277454483795735	NA	GCF_000027305.1_ASM2730v1_genomic.fna
480	Bacteria	Proteobacteria	Gammaproteobacteria	Pseudomonadales	Moraxellaceae	Moraxella	Moraxella catarrhalis	4450	0.0128601011221699	NA	GCF_000092265.1_ASM9226v1_genomic.fna
39496	Bacteria	Firmicutes	Clostridia	Clostridiales	Eubacteriaceae	Eubacterium	Eubacterium ventriosum	2748	0.00515440382561144	NA	GCF_000153885.1_ASM15388v1_genomic.fna
33039	Bacteria	Firmicutes	Clostridia	Clostridiales	Ruminococcaceae	Ruminococcus	Ruminococcus torques	17756	0.0348729066570451	NA	GCF_000153925.1_ASM15392v1_genomic.fna
29348	Bacteria	Firmicutes	Erysipelotrichia	Erysipelotrichales	Erysipelotrichaceae	Erysipelatoclostridium	Clostridium spiroforme	6147	0.013198345371053	NA	GCF_000154805.1_ASM15480v1_genomic.fna
1322	Bacteria	Firmicutes	Clostridia	Clostridiales	Lachnospiraceae	Blautia	Blautia hansenii	3096	0.00545035738948409	NA	GCF_000156675.1_ASM15667v1_genomic.fna
61171	Bacteria	Firmicutes	Erysipelotrichia	Erysipelotrichales	Erysipelotrichaceae	Holdemania	Holdemania filiformis	3192	0.00437030082688501	NA	GCF_000157995.1_ASM15799v1_genomic.fna
38284	Bacteria	Actinobacteria	Actinobacteria	Corynebacteriales	Corynebacteriaceae	Corynebacterium	Corynebacterium accolens	31308	0.069172033616382	NA	GCF_000159115.1_ASM15911v1_genomic.fna
43997	Bacteria	Firmicutes	Clostridia	Clostridiales	Lachnospiraceae	Catonella	Catonella morbi	3602	0.00557477967477771	NA	GCF_000160035.2_ASM16003v2_genomic.fna
218538	Bacteria	Firmicutes	Negativicutes	Veillonellales	Veillonellaceae	Dialister	Dialister invisus	10861	0.0308464035921685	NA	GCF_000160055.1_ASM16005v1_genomic.fna
46125	Bacteria	Firmicutes	Bacilli	Lactobacillales	Aerococcaceae	Abiotrophia	Abiotrophia defectiva	5929	0.015623691896241	NA	GCF_000160075.2_ASM16007v2_genomic.fna
629741	Bacteria	Proteobacteria	Betaproteobacteria	Neisseriales	Neisseriaceae	Kingella	Kingella oralis	2256	0.00504760709484658	NA	GCF_000160435.1_ASM16043v1_genomic.fna
853	Bacteria	Firmicutes	Clostridia	Clostridiales	Ruminococcaceae	Faecalibacterium	Faecalibacterium prausnitzii	6485	0.0112996852329049	NA	GCF_000162015.1_ASM16201v1_genomic.fna
754	Bacteria	Proteobacteria	Gammaproteobacteria	Pasteurellales	Pasteurellaceae	Pasteurella	Pasteurella dagmatis	4050	0.00963576065331131	NA	GCF_000163475.1_ASM16347v1_genomic.fna
1318	Bacteria	Firmicutes	Bacilli	Lactobacillales	Streptococcaceae	Streptococcus	Streptococcus parasanguinis	10165	0.0254153296847679	NA	GCF_000164675.2_ASM16467v2_genomic.fna
563032	Bacteria	Actinobacteria	Actinobacteria	Micrococcales	Micrococcaceae	Rothia	Rothia dentocariosa	6498	0.0139623397386809	NA	GCF_000164695.2_ASM16469v2_genomic.fna
203	Bacteria	Proteobacteria	Epsilonproteobacteria	Campylobacterales	Campylobacteraceae	Campylobacter	Campylobacter rectus	5304	0.0113646595201011	NA	GCF_000174175.1_ASM17417v1_genomic.fna
38304	Bacteria	Actinobacteria	Actinobacteria	Corynebacteriales	Corynebacteriaceae	Corynebacterium	Corynebacterium tuberculostearicum	813	0.00184540617689036	NA	GCF_000175635.1_ASM17563v1_genomic.fna
28127	Bacteria	Bacteroidetes	Bacteroidia	Bacteroidales	Prevotellaceae	Prevotella	Prevotella buccalis	3496	0.0062047647989264	NA	GCF_000177075.1_ASM17707v1_genomic.fna
118748	Bacteria	Firmicutes	Erysipelotrichia	Erysipelotrichales	Erysipelotrichaceae	Bulleidia	Bulleidia extructa	2113	0.00801498290915786	NA	GCF_000177375.1_ASM17737v1_genomic.fna
488	Bacteria	Proteobacteria	Betaproteobacteria	Neisseriales	Neisseriaceae	Neisseria	Neisseria mucosa	10519	0.0261090641754403	NA	GCF_000186165.1_Neis_muco_C102_V1_genomic.fna
594	Bacteria	Proteobacteria	Gammaproteobacteria	Enterobacterales	Enterobacteriaceae	Salmonella	Salmonella enterica	11464	0.0120245403779431	NA	GCF_000195995.1_ASM19599v1_genomic.fna
1638	Bacteria	Firmicutes	Bacilli	Bacillales	Listeriaceae	Listeria	Listeria monocytogenes	2558	0.00467787642742178	NA	GCF_000196035.1_ASM19603v1_genomic.fna
1308	Bacteria	Firmicutes	Bacilli	Lactobacillales	Streptococcaceae	Streptococcus	Streptococcus thermophilus	6278	0.0175165782504633	NA	GCF_000253395.1_ASM25339v1_genomic.fna
45201	Bacteria	Proteobacteria	Gammaproteobacteria	Pasteurellales	Pasteurellaceae	Mannheimia	Mannheimia haemolytica	7622	0.0150235583787035	NA	GCF_000376645.1_ASM37664v1_genomic.fna
596324	Bacteria	Spirochaetes	Spirochaetia	Spirochaetales	Spirochaetaceae	Treponema	Treponema vincentii	1268	0.00253493773170501	NA	GCF_000412995.1_Trep_vinc_F0403_V1_genomic.fna
157692	Bacteria	Fusobacteria	Fusobacteriia	Fusobacteriales	Leptotrichiaceae	Leptotrichia	Leptotrichia goodfellowii	502	0.00118498125989789	NA	GCF_000516535.1_ASM51653v1_genomic.fna
495	Bacteria	Proteobacteria	Betaproteobacteria	Neisseriales	Neisseriaceae	Neisseria	Neisseria elongata	342	0.000816068041228	NA	GCF_000818035.1_ASM81803v1_genomic.fna
33032	Bacteria	Firmicutes	Tissierellia	Tissierellales	Peptoniphilaceae	Anaerococcus	Anaerococcus lactolyticus	11153	0.0310067337520853	S7-1-13	JRMW01.1.fsa_nt.fna
40543	Bacteria	Fusobacteria	Fusobacteriia	Fusobacteriales	Leptotrichiaceae	Sneathia	Sneathia sanguinegens	4419	0.0184312128941896	strain CCUG41628	LOQF01.1.fsa_nt.fna
755172	Bacteria	Firmicutes	Tissierellia	Tissierellales	Peptoniphilaceae	Peptoniphilus	Peptoniphilus coxii	1019	0.0029898048682385	strain DNF00729	LSDG01.1.fsa_nt.fna
2097	Bacteria	Tenericutes	Mollicutes	Mycoplasmatales	Mycoplasmataceae	Mycoplasma	Mycoplasma genitalium	6162	0.0572006139259954	G37	NC_000908.2.fsa_nt.fna
1311	Bacteria	Firmicutes	Bacilli	Lactobacillales	Streptococcaceae	Streptococcus	Streptococcus agalactiae	767	0.00186756299252114	NEM316	NC_004368.1.fsa_nt.fna
33034	Bacteria	Firmicutes	Tissierellia	Tissierellales	Peptoniphilaceae	Anaerococcus	Anaerococcus prevotii	869	0.00248495138829975	DSM 20548	NC_013171.1.fsa_nt.fna
2051	Bacteria	Actinobacteria	Actinobacteria	Actinomycetales	Actinomycetaceae	Mobiluncus	Mobiluncus curtisii	13644	0.0342277820517667	ATCC 43063	NC_014246.1.fsa_nt.fna
1280	Bacteria	Firmicutes	Bacilli	Bacillales	Staphylococcaceae	Staphylococcus	Staphylococcus aureus	9112	0.0170806805229673	subsp. aureus ST398	NC_017333.1.fsa_nt.fna
1328	Bacteria	Firmicutes	Bacilli	Lactobacillales	Streptococcaceae	Streptococcus	Streptococcus anginosus	2786	0.00671632691590353	C238	NC_022239.1.fsa_nt.fna
1260	Bacteria	Firmicutes	Tissierellia	Tissierellales	Peptoniphilaceae	Finegoldia	Finegoldia magna	3231	0.00907898137630315	ATCC 53516	NZ_CM000955.1.fsa_nt.fna
031
NCBI-TaxID	Kingdom	Phylum	Class	Order	Family	Genus	Species	Number_of_Reads	Relative_Abundance	Sub-Species	Filename
849	Bacteria	Fusobacteria	Fusobacteriia	Fusobacteriales	Fusobacteriaceae	Fusobacterium	Fusobacterium gonidiaformans	81874	0.0035664285069728	3-1-5R strain 3_1_5R	ACDD01.1.fsa_nt.fna
33034	Bacteria	Firmicutes	Tissierellia	Tissierellales	Peptoniphilaceae	Anaerococcus	Anaerococcus prevotii	1128933	0.0535613497846043	ACS-065-V-Col13	AEXM01.1.fsa_nt.fna
202789	Bacteria	Actinobacteria	Actinobacteria	Actinomycetales	Actinomycetaceae	Actinobaculum	Actinobaculum massiliense	1453829	0.0579177304687659	ACS-171-V-Col2	AGWL01.1.fsa_nt.fna
29318	Bacteria	Actinobacteria	Actinobacteria	Actinomycetales	Actinomycetaceae	Actinomyces	Actinomyces neuii	244318	0.00920631803507037	BVS029A5	AGWP01.1.fsa_nt.fna
28125	Bacteria	Bacteroidetes	Bacteroidia	Bacteroidales	Prevotellaceae	Prevotella	Prevotella bivia	199894	0.00638654472761603	DSM 20514	AJVZ01.1.fsa_nt.fna
501496	Bacteria	Bacteroidetes	Bacteroidia	Bacteroidales	Porphyromonadaceae	Porphyromonas	Porphyromonas bennonis	3026017	0.120424635932121	DSM 23058	AQWR01.1.fsa_nt.fna
827	Bacteria	Proteobacteria	Epsilonproteobacteria	Campylobacterales	Campylobacteraceae	Campylobacter	Campylobacter ureolyticus	184128	0.00851976108111029	DSM 20703	ARGD01.1.fsa_nt.fna
598660	Bacteria	Actinobacteria	Actinobacteria	Corynebacteriales	Corynebacteriaceae	Corynebacterium	Corynebacterium pyruviciproducens	307345	0.00915256017359807	ATCC BAA-1742	ATBY01.1.fsa_nt.fna
33012	Bacteria	Actinobacteria	Actinobacteria	Propionibacteriales	Propionibacteriaceae	Propionimicrobium	Propionimicrobium lymphophilum	1918411	0.0758839210867847	DSM 4903	AUIB01.1.fsa_nt.fna
28128	Bacteria	Bacteroidetes	Bacteroidia	Bacteroidales	Prevotellaceae	Prevotella	Prevotella corporis	262941	0.00758597766277886	strain=DSM 18810	AUME01.1.fsa_nt.fna
1111134	Bacteria	Firmicutes	Tissierellia	Tissierellales	Peptoniphilaceae	Peptoniphilus	Peptoniphilus sp. BV3C26	2231318	0.0932827510962652	NA	AWXB01.1.fsa_nt.fna
1111131	Bacteria	Actinobacteria	Actinobacteria	Actinobacteria	Propionibacteriales	Propionibacteriaceae	Propionimicrobium sp. BV2F7	2939008	0.116688958746029	NA	AZIS01.1.fsa_nt.fna
59505	Bacteria	Actinobacteria	Actinobacteria	Actinomycetales	Actinomycetaceae	Actinotignum	Actinobaculum schaalii	64233	0.00239516003806996	strain CCUG 27420	CP008802.1.fsa_nt.fna
851	Bacteria	Fusobacteria	Fusobacteriia	Fusobacteriales	Fusobacteriaceae	Fusobacterium	Fusobacterium nucleatum	153118	0.00566966447062589	NA	GCF_000007325.1_ASM732v1_genomic.fna
1282	Bacteria	Firmicutes	Bacilli	Bacillales	Staphylococcaceae	Staphylococcus	Staphylococcus epidermidis	194358	0.00610197980201954	NA	GCF_000007645.1_ASM764v1_genomic.fna
210	Bacteria	Proteobacteria	Epsilonproteobacteria	Campylobacterales	Helicobacteraceae	Helicobacter	Helicobacter Pylori	43469	0.0020984989483302	NA	GCF_000008525.1_ASM852v1_genomic.fna
29466	Bacteria	Firmicutes	Negativicutes	Veillonellales	Veillonellaceae	Veillonella	Veillonella parvula	624797	0.0235946387728785	NA	GCF_000024945.1_ASM2494v1_genomic.fna
28037	Bacteria	Firmicutes	Bacilli	Lactobacillales	Streptococcaceae	Streptococcus	Streptococcus mitis	1246958	0.0467723292005147	NA	GCF_000027165.1_ASM2716v1_genomic.fna
725	Bacteria	Proteobacteria	Gammaproteobacteria	Pasteurellales	Pasteurellaceae	Haemophilus	Haemophilus influenzae	719477	0.0316536356403448	NA	GCF_000027305.1_ASM2730v1_genomic.fna
33039	Bacteria	Firmicutes	Clostridia	Clostridiales	Ruminococcaceae	Ruminococcus	Ruminococcus torques	60228	0.00176875663368427	NA	GCF_000153925.1_ASM15392v1_genomic.fna
1322	Bacteria	Firmicutes	Clostridia	Clostridiales	Lachnospiraceae	Blautia	Blautia hansenii	1638021	0.0431191432283277	NA	GCF_000156675.1_ASM15667v1_genomic.fna
43997	Bacteria	Firmicutes	Clostridia	Clostridiales	Lachnospiraceae	Catonella	Catonella morbi	567972	0.0131443027863801	NA	GCF_000160035.2_ASM16003v2_genomic.fna
218538	Bacteria	Firmicutes	Negativicutes	Veillonellales	Veillonellaceae	Dialister	Dialister invisus	347645	0.0147637723297785	NA	GCF_000160055.1_ASM16005v1_genomic.fna
853	Bacteria	Firmicutes	Clostridia	Clostridiales	Ruminococcaceae	Faecalibacterium	Faecalibacterium prausnitzii	3060100	0.0797294215561943	NA	GCF_000162015.1_ASM16201v1_genomic.fna
1379	Bacteria	Firmicutes	Bacilli	Bacillales	Bacillales Family XI. Incertae Sedis	Gemella	Gemella haemolysans	307013	0.0129005511529599	NA	GCF_000173915.1_ASM17391v1_genomic.fna
203	Bacteria	Proteobacteria	Epsilonproteobacteria	Campylobacterales	Campylobacteraceae	Campylobacter	Campylobacter rectus	339059	0.0108631260621143	NA	GCF_000174175.1_ASM17417v1_genomic.fna
38304	Bacteria	Actinobacteria	Actinobacteria	Corynebacteriales	Corynebacteriaceae	Corynebacterium	Corynebacterium tuberculostearicum	327614	0.0111196343281096	NA	GCF_000175635.1_ASM17563v1_genomic.fna
28127	Bacteria	Bacteroidetes	Bacteroidia	Bacteroidales	Prevotellaceae	Prevotella	Prevotella buccalis	11543	0.000306336837261669	NA	GCF_000177075.1_ASM17707v1_genomic.fna
594	Bacteria	Proteobacteria	Gammaproteobacteria	Enterobacterales	Enterobacteriaceae	Salmonella	Salmonella enterica	12526	0.00019645873531298	NA	GCF_000195995.1_ASM19599v1_genomic.fna
1638	Bacteria	Firmicutes	Bacilli	Bacillales	Listeriaceae	Listeria	Listeria monocytogenes	288918	0.00790040643039329	NA	GCF_000196035.1_ASM19603v1_genomic.fna
1308	Bacteria	Firmicutes	Bacilli	Lactobacillales	Streptococcaceae	Streptococcus	Streptococcus thermophilus	119288	0.00497681329296086	NA	GCF_000253395.1_ASM25339v1_genomic.fna
596324	Bacteria	Spirochaetes	Spirochaetia	Spirochaetales	Spirochaetaceae	Treponema	Treponema vincentii	403662	0.0120668117872376	NA	GCF_000412995.1_Trep_vinc_F0403_V1_genomic.fna
157692	Bacteria	Fusobacteria	Fusobacteriia	Fusobacteriales	Leptotrichiaceae	Leptotrichia	Leptotrichia goodfellowii	399024	0.014084239834553	NA	GCF_000516535.1_ASM51653v1_genomic.fna
495	Bacteria	Proteobacteria	Betaproteobacteria	Neisseriales	Neisseriaceae	Neisseria	Neisseria elongata	198373	0.0070779820111231	NA	GCF_000818035.1_ASM81803v1_genomic.fna
2097	Bacteria	Tenericutes	Mollicutes	Mycoplasmatales	Mycoplasmataceae	Mycoplasma	Mycoplasma genitalium	234475	0.0325463409380333	G37	NC_000908.2.fsa_nt.fna
33034	Bacteria	Firmicutes	Tissierellia	Tissierellales	Peptoniphilaceae	Anaerococcus	Anaerococcus prevotii	1238883	0.0529730578810753	DSM 20548	NC_013171.1.fsa_nt.fna
032
NCBI-TaxID	Kingdom	Phylum	Class	Order	Family	Genus	Species	Number_of_Reads	Relative_Abundance	Sub-Species	Filename
59505	Bacteria	Actinobacteria	Actinobacteria	Actinomycetales	Actinomycetaceae	Actinotignum	Actinobaculum schaalii	1438090	0.853336177104565	strain CCUG 27420	CP008802.1.fsa_nt.fna
629741	Bacteria	Proteobacteria	Betaproteobacteria	Neisseriales	Neisseriaceae	Kingella	Kingella oralis	231121	0.123046777498339	NA	GCF_000160435.1_ASM16043v1_genomic.fna
38304	Bacteria	Actinobacteria	Actinobacteria	Corynebacteriales	Corynebacteriaceae	Corynebacterium	Corynebacterium tuberculostearicum	43726	0.0236170453970963	NA	GCF_000175635.1_ASM17563v1_genomic.fna
033
NCBI-TaxID	Kingdom	Phylum	Class	Order	Family	Genus	Species	Number_of_Reads	Relative_Abundance	Sub-Species	Filename
33029	Bacteria	Firmicutes	Tissierellia	Tissierellales	Peptoniphilaceae	Anaerococcus	Anaerococcus hydrogenalis	588765	0.0243308102293255	DSM 7454	ABXA01.1.fsa_nt.fna
202789	Bacteria	Actinobacteria	Actinobacteria	Actinomycetales	Actinomycetaceae	Actinobaculum	Actinobaculum massiliense	162881	0.00629229093560511	ACS-171-V-Col2	AGWL01.1.fsa_nt.fna
33012	Bacteria	Actinobacteria	Actinobacteria	Propionibacteriales	Propionibacteriaceae	Propionimicrobium	Propionimicrobium lymphophilum	2552374	0.0881222358780133	ACS-093-V-SCH5	AGZR01.1.fsa_nt.fna
28125	Bacteria	Bacteroidetes	Bacteroidia	Bacteroidales	Prevotellaceae	Prevotella	Prevotella bivia	3726779	0.115462245416725	DSM 20514	AJVZ01.1.fsa_nt.fna
1351	Bacteria	Firmicutes	Bacilli	Lactobacillales	Enterococcaceae	Enterococcus	Enterococcus faecalis	445862	0.0118847438664376	13-SD-W-01	ATIO01.1.fsa_nt.fna
33012	Bacteria	Actinobacteria	Actinobacteria	Propionibacteriales	Propionibacteriaceae	Propionimicrobium	Propionimicrobium lymphophilum	3496644	0.134121896541847	DSM 4903	AUIB01.1.fsa_nt.fna
1111134	Bacteria	Firmicutes	Tissierellia	Tissierellales	Peptoniphilaceae	Peptoniphilus	Peptoniphilus sp. BV3C26	332537	0.0134809348952229	NA	AWXB01.1.fsa_nt.fna
28130	Bacteria	Bacteroidetes	Bacteroidia	Bacteroidales	Prevotellaceae	Prevotella	Prevotella disiens	419390	0.0117067267360526	JCM 6334	BAIS01.1.fsa_nt.fna
1747	Bacteria	Actinobacteria	Actinobacteria	Propionibacteriales	Propionibacteriaceae	Cutibacterium	Cutibacterium acnes	296549	0.00904361836244118	NA	GCF_000008345.1_ASM834v1_genomic.fna
2130	Bacteria	Tenericutes	Mollicutes	Mycoplasmatales	Mycoplasmataceae	Ureaplasma	Ureaplasma urealyticum	3401614	0.303715407734428	NA	GCF_000021265.1_ASM2126v1_genomic.fna
34105	Bacteria	Fusobacteria	Fusobacteriia	Fusobacteriales	Leptotrichiaceae	Streptobacillus	Streptobacillus moniliformis	215438	0.0100527381623461	NA	GCF_000024565.1_ASM2456v1_genomic.fna
28037	Bacteria	Firmicutes	Bacilli	Lactobacillales	Streptococcaceae	Streptococcus	Streptococcus mitis	697789	0.0253805746432997	NA	GCF_000027165.1_ASM2716v1_genomic.fna
33039	Bacteria	Firmicutes	Clostridia	Clostridiales	Ruminococcaceae	Ruminococcus	Ruminococcus torques	241371	0.00687376831105899	NA	GCF_000153925.1_ASM15392v1_genomic.fna
38284	Bacteria	Actinobacteria	Actinobacteria	Corynebacteriales	Corynebacteriaceae	Corynebacterium	Corynebacterium accolens	26208	0.0008396066848151	NA	GCF_000159115.1_ASM15911v1_genomic.fna
1318	Bacteria	Firmicutes	Bacilli	Lactobacillales	Streptococcaceae	Streptococcus	Streptococcus parasanguinis	1127298	0.040868988593398	NA	GCF_000164675.2_ASM16467v2_genomic.fna
1379	Bacteria	Firmicutes	Bacilli	Bacillales	Bacillales Family XI. Incertae Sedis	Gemella	Gemella haemolysans	1	4.0746626620097e-08	NA	GCF_000173915.1_ASM17391v1_genomic.fna
1638	Bacteria	Firmicutes	Bacilli	Bacillales	Listeriaceae	Listeria	Listeria monocytogenes	160853	0.00426524673362574	NA	GCF_000196035.1_ASM19603v1_genomic.fna
1308	Bacteria	Firmicutes	Bacilli	Lactobacillales	Streptococcaceae	Streptococcus	Streptococcus thermophilus	17502	0.000708080167654475	NA	GCF_000253395.1_ASM25339v1_genomic.fna
596324	Bacteria	Spirochaetes	Spirochaetia	Spirochaetales	Spirochaetaceae	Treponema	Treponema vincentii	863322	0.0250257809744795	NA	GCF_000412995.1_Trep_vinc_F0403_V1_genomic.fna
495	Bacteria	Proteobacteria	Betaproteobacteria	Neisseriales	Neisseriaceae	Neisseria	Neisseria elongata	1419209	0.049103608652743	NA	GCF_000818035.1_ASM81803v1_genomic.fna
33032	Bacteria	Firmicutes	Tissierellia	Tissierellales	Peptoniphilaceae	Anaerococcus	Anaerococcus lactolyticus	877536	0.0353749674384879	S7-1-13	JRMW01.1.fsa_nt.fna
40543	Bacteria	Fusobacteria	Fusobacteriia	Fusobacteriales	Leptotrichiaceae	Sneathia	Sneathia sanguinegens	349468	0.0211350907747183	strain CCUG41628	LOQF01.1.fsa_nt.fna
2097	Bacteria	Tenericutes	Mollicutes	Mycoplasmatales	Mycoplasmataceae	Mycoplasma	Mycoplasma genitalium	643	8.65479444968867e-05	G37	NC_000908.2.fsa_nt.fna
2051	Bacteria	Actinobacteria	Actinobacteria	Actinomycetales	Actinomycetaceae	Mobiluncus	Mobiluncus curtisii	691310	0.0251464495459872	ATCC 43063	NC_014246.1.fsa_nt.fna
1328	Bacteria	Firmicutes	Bacilli	Lactobacillales	Streptococcaceae	Streptococcus	Streptococcus anginosus	1057843	0.0369776000301642	C238	NC_022239.1.fsa_nt.fna
034
NCBI-TaxID	Kingdom	Phylum	Class	Order	Family	Genus	Species	Number_of_Reads	Relative_Abundance	Sub-Species	Filename
202789	Bacteria	Actinobacteria	Actinobacteria	Actinomycetales	Actinomycetaceae	Actinobaculum	Actinobaculum massiliense	528508	0.00906271759894807	ACS-171-V-Col2	AGWL01.1.fsa_nt.fna
1111131	Bacteria	Actinobacteria	Actinobacteria	Actinobacteria	Propionibacteriales	Propionibacteriaceae	Propionimicrobium sp. BV2F7	1296763	0.0221614555179133	NA	AZIS01.1.fsa_nt.fna
817	Bacteria	Bacteroidetes	Bacteroidia	Bacteroidales	Bacteroidaceae	Bacteroides	Bacteroides fragilis	2993961	0.0195375387029608	NA	GCF_000009925.1_ASM992v1_genomic.fna
2097	Bacteria	Tenericutes	Mollicutes	Mycoplasmatales	Mycoplasmataceae	Mycoplasma	Mycoplasma genitalium	15887697	0.949238288180178	G37	NC_000908.2.fsa_nt.fna
035
NCBI-TaxID	Kingdom	Phylum	Class	Order	Family	Genus	Species	Number_of_Reads	Relative_Abundance	Sub-Species	Filename
322095	Bacteria	Bacteroidetes	Bacteroidia	Bacteroidales	Porphyromonadaceae	Porphyromonas	Porphyromonas somerae	1227310	0.0823443560868115	DSM 23386	AQVC01.1.fsa_nt.fna
501496	Bacteria	Bacteroidetes	Bacteroidia	Bacteroidales	Porphyromonadaceae	Porphyromonas	Porphyromonas bennonis	659453	0.0515367605969966	DSM 23058	AQWR01.1.fsa_nt.fna
1351	Bacteria	Firmicutes	Bacilli	Lactobacillales	Enterococcaceae	Enterococcus	Enterococcus faecalis	142869	0.00771216836061153	13-SD-W-01	ATIO01.1.fsa_nt.fna
1747	Bacteria	Actinobacteria	Actinobacteria	Propionibacteriales	Propionibacteriaceae	Cutibacterium	Cutibacterium acnes	426494	0.0263395177480604	NA	GCF_000008345.1_ASM834v1_genomic.fna
210	Bacteria	Proteobacteria	Epsilonproteobacteria	Campylobacterales	Helicobacteraceae	Helicobacter	Helicobacter Pylori	2100830	0.199163297069276	NA	GCF_000008525.1_ASM852v1_genomic.fna
34105	Bacteria	Fusobacteria	Fusobacteriia	Fusobacteriales	Leptotrichiaceae	Streptobacillus	Streptobacillus moniliformis	174834	0.0165210287249185	NA	GCF_000024565.1_ASM2456v1_genomic.fna
39496	Bacteria	Firmicutes	Clostridia	Clostridiales	Eubacteriaceae	Eubacterium	Eubacterium ventriosum	4851384	0.267204201707115	NA	GCF_000153885.1_ASM15388v1_genomic.fna
38284	Bacteria	Actinobacteria	Actinobacteria	Corynebacteriales	Corynebacteriaceae	Corynebacterium	Corynebacterium accolens	691095	0.0448362093993977	NA	GCF_000159115.1_ASM15911v1_genomic.fna
46125	Bacteria	Firmicutes	Bacilli	Lactobacillales	Aerococcaceae	Abiotrophia	Abiotrophia defectiva	229790	0.0177807165980499	NA	GCF_000160075.2_ASM16007v2_genomic.fna
1318	Bacteria	Firmicutes	Bacilli	Lactobacillales	Streptococcaceae	Streptococcus	Streptococcus parasanguinis	2331685	0.171188332946041	NA	GCF_000164675.2_ASM16467v2_genomic.fna
2051	Bacteria	Actinobacteria	Actinobacteria	Actinomycetales	Actinomycetaceae	Mobiluncus	Mobiluncus curtisii	1566220	0.115373410762721	ATCC 43063	NC_014246.1.fsa_nt.fna
036
NCBI-TaxID	Kingdom	Phylum	Class	Order	Family	Genus	Species	Number_of_Reads	Relative_Abundance	Sub-Species	Filename
33029	Bacteria	Firmicutes	Tissierellia	Tissierellales	Peptoniphilaceae	Anaerococcus	Anaerococcus hydrogenalis	20669	0.00623890585972013	DSM 7454	ABXA01.1.fsa_nt.fna
54005	Bacteria	Firmicutes	Tissierellia	Tissierellales	Peptoniphilaceae	Peptoniphilus	Peptoniphilus harei	140952	0.0437820943409706	ACS-146-V-Sch2b	AENP01.1.fsa_nt.fna
33034	Bacteria	Firmicutes	Tissierellia	Tissierellales	Peptoniphilaceae	Anaerococcus	Anaerococcus prevotii	369832	0.124280322506411	ACS-065-V-Col13	AEXM01.1.fsa_nt.fna
202789	Bacteria	Actinobacteria	Actinobacteria	Actinomycetales	Actinomycetaceae	Actinobaculum	Actinobaculum massiliense	115168	0.0324970975034208	ACS-171-V-Col2	AGWL01.1.fsa_nt.fna
29318	Bacteria	Actinobacteria	Actinobacteria	Actinomycetales	Actinomycetaceae	Actinomyces	Actinomyces neuii	18503	0.00493841062681964	BVS029A5	AGWP01.1.fsa_nt.fna
131111	Bacteria	Actinobacteria	Actinobacteria	Actinomycetales	Actinomycetaceae	Actinomyces	Actinomyces turicensis	264766	0.0773735441561493	ACS-279-V-Col4	AGWQ01.1.fsa_nt.fna
28125	Bacteria	Bacteroidetes	Bacteroidia	Bacteroidales	Prevotellaceae	Prevotella	Prevotella bivia	192899	0.0436526603519103	DSM 20514	AJVZ01.1.fsa_nt.fna
322095	Bacteria	Bacteroidetes	Bacteroidia	Bacteroidales	Porphyromonadaceae	Porphyromonas	Porphyromonas somerae	264052	0.063899031642878	DSM 23386	AQVC01.1.fsa_nt.fna
501496	Bacteria	Bacteroidetes	Bacteroidia	Bacteroidales	Porphyromonadaceae	Porphyromonas	Porphyromonas bennonis	14309	0.00403336757657684	DSM 23058	AQWR01.1.fsa_nt.fna
827	Bacteria	Proteobacteria	Epsilonproteobacteria	Campylobacterales	Campylobacteraceae	Campylobacter	Campylobacter ureolyticus	202389	0.06632985155317	DSM 20703	ARGD01.1.fsa_nt.fna
33012	Bacteria	Actinobacteria	Actinobacteria	Propionibacteriales	Propionibacteriaceae	Propionimicrobium	Propionimicrobium lymphophilum	381614	0.1069170450559	DSM 4903	AUIB01.1.fsa_nt.fna
1111131	Bacteria	Actinobacteria	Actinobacteria	Actinobacteria	Propionibacteriales	Propionibacteriaceae	Propionimicrobium sp. BV2F7	154286	0.0433880424707528	NA	AZIS01.1.fsa_nt.fna
28130	Bacteria	Bacteroidetes	Bacteroidia	Bacteroidales	Prevotellaceae	Prevotella	Prevotella disiens	109235	0.0222717120900326	JCM 6334	BAIS01.1.fsa_nt.fna
59505	Bacteria	Actinobacteria	Actinobacteria	Actinomycetales	Actinomycetaceae	Actinotignum	Actinobaculum schaalii	80372	0.0212273434690304	strain CCUG 27420	CP008802.1.fsa_nt.fna
1747	Bacteria	Actinobacteria	Actinobacteria	Propionibacteriales	Propionibacteriaceae	Cutibacterium	Cutibacterium acnes	181576	0.0404462804061598	NA	GCF_000008345.1_ASM834v1_genomic.fna
817	Bacteria	Bacteroidetes	Bacteroidia	Bacteroidales	Bacteroidaceae	Bacteroides	Bacteroides fragilis	56528	0.00607006301199802	NA	GCF_000009925.1_ASM992v1_genomic.fna
1318	Bacteria	Firmicutes	Bacilli	Lactobacillales	Streptococcaceae	Streptococcus	Streptococcus parasanguinis	302423	0.0800837408370018	NA	GCF_000164675.2_ASM16467v2_genomic.fna
38304	Bacteria	Actinobacteria	Actinobacteria	Corynebacteriales	Corynebacteriaceae	Corynebacterium	Corynebacterium tuberculostearicum	449752	0.108122404979087	NA	GCF_000175635.1_ASM17563v1_genomic.fna
28127	Bacteria	Bacteroidetes	Bacteroidia	Bacteroidales	Prevotellaceae	Prevotella	Prevotella buccalis	100513	0.0188937125930547	NA	GCF_000177075.1_ASM17707v1_genomic.fna
1308	Bacteria	Firmicutes	Bacilli	Lactobacillales	Streptococcaceae	Streptococcus	Streptococcus thermophilus	10484	0.0030981050809947	NA	GCF_000253395.1_ASM25339v1_genomic.fna
157692	Bacteria	Fusobacteria	Fusobacteriia	Fusobacteriales	Leptotrichiaceae	Leptotrichia	Leptotrichia goodfellowii	177905	0.0444771641164919	NA	GCF_000516535.1_ASM51653v1_genomic.fna
495	Bacteria	Proteobacteria	Betaproteobacteria	Neisseriales	Neisseriaceae	Neisseria	Neisseria elongata	110959	0.028041676059424	NA	GCF_000818035.1_ASM81803v1_genomic.fna
755172	Bacteria	Firmicutes	Tissierellia	Tissierellales	Peptoniphilaceae	Peptoniphilus	Peptoniphilus coxii	1418	0.000440642173852997	strain DNF00729	LSDG01.1.fsa_nt.fna
1328	Bacteria	Firmicutes	Bacilli	Lactobacillales	Streptococcaceae	Streptococcus	Streptococcus anginosus	37195	0.00949678153819163	C238	NC_022239.1.fsa_nt.fna
037
NCBI-TaxID	Kingdom	Phylum	Class	Order	Family	Genus	Species	Number_of_Reads	Relative_Abundance	Sub-Species	Filename
38303	Bacteria	Actinobacteria	Actinobacteria	Corynebacteriales	Corynebacteriaceae	Corynebacterium	Corynebacterium pseudogenitalium	896514	0.0252160207371949	ATCC 33035	ABYQ02.1.fsa_nt.fna
849	Bacteria	Fusobacteria	Fusobacteriia	Fusobacteriales	Fusobacteriaceae	Fusobacterium	Fusobacterium gonidiaformans	1026343	0.0406166024917192	3-1-5R strain 3_1_5R	ACDD01.1.fsa_nt.fna
131111	Bacteria	Actinobacteria	Actinobacteria	Actinomycetales	Actinomycetaceae	Actinomyces	Actinomyces turicensis	83991	0.00314827051260557	ACS-279-V-Col4	AGWQ01.1.fsa_nt.fna
598660	Bacteria	Actinobacteria	Actinobacteria	Corynebacteriales	Corynebacteriaceae	Corynebacterium	Corynebacterium pyruviciproducens	264728	0.0071620916345134	ATCC BAA-1742	ATBY01.1.fsa_nt.fna
1111134	Bacteria	Firmicutes	Tissierellia	Tissierellales	Peptoniphilaceae	Peptoniphilus	Peptoniphilus sp. BV3C26	1429838	0.0543063064331242	NA	AWXB01.1.fsa_nt.fna
1111131	Bacteria	Actinobacteria	Actinobacteria	Actinobacteria	Propionibacteriales	Propionibacteriaceae	Propionimicrobium sp. BV2F7	420496	0.0151675145152428	NA	AZIS01.1.fsa_nt.fna
562	Bacteria	Proteobacteria	Gammaproteobacteria	Enterobacterales	Enterobacteriaceae	Escherichia	Escherichia coli	264186	0.00416343030419101	NA	GCF_000005845.2_ASM584v2_genomic.fna
1351	Bacteria	Firmicutes	Bacilli	Lactobacillales	Enterococcaceae	Enterococcus	Enterococcus faecalis	2887174	0.0628566335896431	NA	GCF_000007785.1_ASM778v1_genomic.fna
1747	Bacteria	Actinobacteria	Actinobacteria	Propionibacteriales	Propionibacteriaceae	Cutibacterium	Cutibacterium acnes	2576496	0.0736136970896817	NA	GCF_000008345.1_ASM834v1_genomic.fna
817	Bacteria	Bacteroidetes	Bacteroidia	Bacteroidales	Bacteroidaceae	Bacteroides	Bacteroides fragilis	1083321	0.0149209252524087	NA	GCF_000009925.1_ASM992v1_genomic.fna
34105	Bacteria	Fusobacteria	Fusobacteriia	Fusobacteriales	Leptotrichiaceae	Streptobacillus	Streptobacillus moniliformis	1824590	0.0797647019299361	NA	GCF_000024565.1_ASM2456v1_genomic.fna
29466	Bacteria	Firmicutes	Negativicutes	Veillonellales	Veillonellaceae	Veillonella	Veillonella parvula	719730	0.0246926418176918	NA	GCF_000024945.1_ASM2494v1_genomic.fna
725	Bacteria	Proteobacteria	Gammaproteobacteria	Pasteurellales	Pasteurellaceae	Haemophilus	Haemophilus influenzae	598978	0.0239409350967755	NA	GCF_000027305.1_ASM2730v1_genomic.fna
39496	Bacteria	Firmicutes	Clostridia	Clostridiales	Eubacteriaceae	Eubacterium	Eubacterium ventriosum	1930304	0.0491855583637818	NA	GCF_000153885.1_ASM15388v1_genomic.fna
203	Bacteria	Proteobacteria	Epsilonproteobacteria	Campylobacterales	Campylobacteraceae	Campylobacter	Campylobacter rectus	139129	0.00404968049436784	NA	GCF_000174175.1_ASM17417v1_genomic.fna
594	Bacteria	Proteobacteria	Gammaproteobacteria	Enterobacterales	Enterobacteriaceae	Salmonella	Salmonella enterica	533006	0.00759476934109451	NA	GCF_000195995.1_ASM19599v1_genomic.fna
1308	Bacteria	Firmicutes	Bacilli	Lactobacillales	Streptococcaceae	Streptococcus	Streptococcus thermophilus	2070116	0.0784644305506717	NA	GCF_000253395.1_ASM25339v1_genomic.fna
596324	Bacteria	Spirochaetes	Spirochaetia	Spirochaetales	Spirochaetaceae	Treponema	Treponema vincentii	4066940	0.110450068746853	NA	GCF_000412995.1_Trep_vinc_F0403_V1_genomic.fna
40543	Bacteria	Fusobacteria	Fusobacteriia	Fusobacteriales	Leptotrichiaceae	Sneathia	Sneathia sanguinegens	316314	0.017922496786122	strain CCUG41628	LOQF01.1.fsa_nt.fna
755172	Bacteria	Firmicutes	Tissierellia	Tissierellales	Peptoniphilaceae	Peptoniphilus	Peptoniphilus coxii	378686	0.0150937826999479	strain DNF00729	LSDG01.1.fsa_nt.fna
33034	Bacteria	Firmicutes	Tissierellia	Tissierellales	Peptoniphilaceae	Anaerococcus	Anaerococcus prevotii	917889	0.0356564801376448	DSM 20548	NC_013171.1.fsa_nt.fna
2051	Bacteria	Actinobacteria	Actinobacteria	Actinomycetales	Actinomycetaceae	Mobiluncus	Mobiluncus curtisii	2570029	0.0875840964770078	ATCC 43063	NC_014246.1.fsa_nt.fna
1328	Bacteria	Firmicutes	Bacilli	Lactobacillales	Streptococcaceae	Streptococcus	Streptococcus anginosus	701859	0.022985331488049	C238	NC_022239.1.fsa_nt.fna
1260	Bacteria	Firmicutes	Tissierellia	Tissierellales	Peptoniphilaceae	Finegoldia	Finegoldia magna	503198	0.0192083144420128	ATCC 53516	NZ_CM000955.1.fsa_nt.fna
827	Bacteria	Proteobacteria	Epsilonproteobacteria	Campylobacterales	Campylobacteraceae	Campylobacter	Campylobacter ureolyticus	2743630	0.122235219067718	RIGS 9880	NZ_CP012195.1.fsa_nt.fna
038
NCBI-TaxID	Kingdom	Phylum	Class	Order	Family	Genus	Species	Number_of_Reads	Relative_Abundance	Sub-Species	Filename
33029	Bacteria	Firmicutes	Tissierellia	Tissierellales	Peptoniphilaceae	Anaerococcus	Anaerococcus hydrogenalis	9943	0.00165008113121177	DSM 7454	ABXA01.1.fsa_nt.fna
39791	Bacteria	Actinobacteria	Actinobacteria	Corynebacteriales	Corynebacteriaceae	Corynebacterium	Corynebacterium glucuronolyticum	123930	0.0139540399469084	ATCC 51867	ABYP01.1.fsa_nt.fna
38303	Bacteria	Actinobacteria	Actinobacteria	Corynebacteriales	Corynebacteriaceae	Corynebacterium	Corynebacterium pseudogenitalium	357076	0.0430496887832674	ATCC 33035	ABYQ02.1.fsa_nt.fna
849	Bacteria	Fusobacteria	Fusobacteriia	Fusobacteriales	Fusobacteriaceae	Fusobacterium	Fusobacterium gonidiaformans	2594	0.000440018481279554	3-1-5R strain 3_1_5R	ACDD01.1.fsa_nt.fna
507750	Bacteria	Firmicutes	Tissierellia	Tissierellales	Peptoniphilaceae	Peptoniphilus	Peptoniphilus duerdenii	14336	0.00215948457786566	ATCC BAA-1640	AEEH01.1.fsa_nt.fna
54005	Bacteria	Firmicutes	Tissierellia	Tissierellales	Peptoniphilaceae	Peptoniphilus	Peptoniphilus harei	324300	0.0553823181353474	ACS-146-V-Sch2b	AENP01.1.fsa_nt.fna
33034	Bacteria	Firmicutes	Tissierellia	Tissierellales	Peptoniphilaceae	Anaerococcus	Anaerococcus prevotii	232607	0.0429753633271715	ACS-065-V-Col13	AEXM01.1.fsa_nt.fna
202789	Bacteria	Actinobacteria	Actinobacteria	Actinomycetales	Actinomycetaceae	Actinobaculum	Actinobaculum massiliense	142692	0.0221366177131693	ACS-171-V-Col2	AGWL01.1.fsa_nt.fna
29318	Bacteria	Actinobacteria	Actinobacteria	Actinomycetales	Actinomycetaceae	Actinomyces	Actinomyces neuii	8102	0.00118887495979722	BVS029A5	AGWP01.1.fsa_nt.fna
131111	Bacteria	Actinobacteria	Actinobacteria	Actinomycetales	Actinomycetaceae	Actinomyces	Actinomyces turicensis	47334	0.00760505526082309	ACS-279-V-Col4	AGWQ01.1.fsa_nt.fna
33012	Bacteria	Actinobacteria	Actinobacteria	Propionibacteriales	Propionibacteriaceae	Propionimicrobium	Propionimicrobium lymphophilum	33959	0.00470835674066142	ACS-093-V-SCH5	AGZR01.1.fsa_nt.fna
28125	Bacteria	Bacteroidetes	Bacteroidia	Bacteroidales	Prevotellaceae	Prevotella	Prevotella bivia	8113	0.00100939490330753	DSM 20514	AJVZ01.1.fsa_nt.fna
322095	Bacteria	Bacteroidetes	Bacteroidia	Bacteroidales	Porphyromonadaceae	Porphyromonas	Porphyromonas somerae	285182	0.0379424890349247	DSM 23386	AQVC01.1.fsa_nt.fna
501496	Bacteria	Bacteroidetes	Bacteroidia	Bacteroidales	Porphyromonadaceae	Porphyromonas	Porphyromonas bennonis	42087	0.00652236923016737	DSM 23058	AQWR01.1.fsa_nt.fna
827	Bacteria	Proteobacteria	Epsilonproteobacteria	Campylobacterales	Campylobacteraceae	Campylobacter	Campylobacter ureolyticus	34719	0.0062558772714007	DSM 20703	ARGD01.1.fsa_nt.fna
598660	Bacteria	Actinobacteria	Actinobacteria	Corynebacteriales	Corynebacteriaceae	Corynebacterium	Corynebacterium pyruviciproducens	1239	0.000143681607770175	ATCC BAA-1742	ATBY01.1.fsa_nt.fna
1351	Bacteria	Firmicutes	Bacilli	Lactobacillales	Enterococcaceae	Enterococcus	Enterococcus faecalis	127228	0.0136190037359469	13-SD-W-01	ATIO01.1.fsa_nt.fna
184870	Bacteria	Actinobacteria	Actinobacteria	Actinomycetales	Actinomycetaceae	Varibaculum	Varibaculum cambriense	43292	0.00671010724105244	DSM 15806	ATUF01.1.fsa_nt.fna
190146	Bacteria	Actinobacteria	Actinobacteria	Actinomycetales	Actinomycetaceae	Actinotignum	Actinotignum urinale	262321	0.0428310438997644	DSM 15805	ATUY01.1.fsa_nt.fna
33012	Bacteria	Actinobacteria	Actinobacteria	Propionibacteriales	Propionibacteriaceae	Propionimicrobium	Propionimicrobium lymphophilum	8192	0.00126186089983589	DSM 4903	AUIB01.1.fsa_nt.fna
28128	Bacteria	Bacteroidetes	Bacteroidia	Bacteroidales	Prevotellaceae	Prevotella	Prevotella corporis	331673	0.0372629128141195	strain=DSM 18810	AUME01.1.fsa_nt.fna
1111134	Bacteria	Firmicutes	Tissierellia	Tissierellales	Peptoniphilaceae	Peptoniphilus	Peptoniphilus sp. BV3C26	206483	0.0336153479107204	NA	AWXB01.1.fsa_nt.fna
1111131	Bacteria	Actinobacteria	Actinobacteria	Actinobacteria	Propionibacteriales	Propionibacteriaceae	Propionimicrobium sp. BV2F7	218827	0.0338332201597968	NA	AZIS01.1.fsa_nt.fna
28130	Bacteria	Bacteroidetes	Bacteroidia	Bacteroidales	Prevotellaceae	Prevotella	Prevotella disiens	54016	0.00605498543544269	JCM 6334	BAIS01.1.fsa_nt.fna
386414	Bacteria	Bacteroidetes	Bacteroidia	Bacteroidales	Prevotellaceae	Prevotella	Prevotella timonensis	61341	0.00615193773312105	4401737	CBQQ01.1.fsa_nt.fna
59505	Bacteria	Actinobacteria	Actinobacteria	Actinomycetales	Actinomycetaceae	Actinotignum	Actinobaculum schaalii	23048	0.00334674796692579	strain CCUG 27420	CP008802.1.fsa_nt.fna
1282	Bacteria	Firmicutes	Bacilli	Bacillales	Staphylococcaceae	Staphylococcus	Staphylococcus epidermidis	21635	0.0026450791731046	NA	GCF_000007645.1_ASM764v1_genomic.fna
1351	Bacteria	Firmicutes	Bacilli	Lactobacillales	Enterococcaceae	Enterococcus	Enterococcus faecalis	96465	0.00900197508008248	NA	GCF_000007785.1_ASM778v1_genomic.fna
1747	Bacteria	Actinobacteria	Actinobacteria	Propionibacteriales	Propionibacteriaceae	Cutibacterium	Cutibacterium acnes	76211	0.00933333158949984	NA	GCF_000008345.1_ASM834v1_genomic.fna
210	Bacteria	Proteobacteria	Epsilonproteobacteria	Campylobacterales	Helicobacteraceae	Helicobacter	Helicobacter Pylori	18151	0.00341226770112215	NA	GCF_000008525.1_ASM852v1_genomic.fna
2130	Bacteria	Tenericutes	Mollicutes	Mycoplasmatales	Mycoplasmataceae	Ureaplasma	Ureaplasma urealyticum	22891	0.00820766896204198	NA	GCF_000021265.1_ASM2126v1_genomic.fna
29466	Bacteria	Firmicutes	Negativicutes	Veillonellales	Veillonellaceae	Veillonella	Veillonella parvula	140835	0.0207108740416469	NA	GCF_000024945.1_ASM2494v1_genomic.fna
28037	Bacteria	Firmicutes	Bacilli	Lactobacillales	Streptococcaceae	Streptococcus	Streptococcus mitis	21364	0.00312056456957976	NA	GCF_000027165.1_ASM2716v1_genomic.fna
725	Bacteria	Proteobacteria	Gammaproteobacteria	Pasteurellales	Pasteurellaceae	Haemophilus	Haemophilus influenzae	15972	0.00273639896467616	NA	GCF_000027305.1_ASM2730v1_genomic.fna
480	Bacteria	Proteobacteria	Gammaproteobacteria	Pseudomonadales	Moraxellaceae	Moraxella	Moraxella catarrhalis	36897	0.00620891178980571	NA	GCF_000092265.1_ASM9226v1_genomic.fna
39496	Bacteria	Firmicutes	Clostridia	Clostridiales	Eubacteriaceae	Eubacterium	Eubacterium ventriosum	93767	0.0102412223340271	NA	GCF_000153885.1_ASM15388v1_genomic.fna
33039	Bacteria	Firmicutes	Clostridia	Clostridiales	Ruminococcaceae	Ruminococcus	Ruminococcus torques	92874	0.0106212889194812	NA	GCF_000153925.1_ASM15392v1_genomic.fna
29348	Bacteria	Firmicutes	Erysipelotrichia	Erysipelotrichales	Erysipelotrichaceae	Erysipelatoclostridium	Clostridium spiroforme	48022	0.00600394326976216	NA	GCF_000154805.1_ASM15480v1_genomic.fna
1322	Bacteria	Firmicutes	Clostridia	Clostridiales	Lachnospiraceae	Blautia	Blautia hansenii	223699	0.0229312712929744	NA	GCF_000156675.1_ASM15667v1_genomic.fna
61171	Bacteria	Firmicutes	Erysipelotrichia	Erysipelotrichales	Erysipelotrichaceae	Holdemania	Holdemania filiformis	148038	0.0118021660293338	NA	GCF_000157995.1_ASM15799v1_genomic.fna
38284	Bacteria	Actinobacteria	Actinobacteria	Corynebacteriales	Corynebacteriaceae	Corynebacterium	Corynebacterium accolens	258254	0.033224797037941	NA	GCF_000159115.1_ASM15911v1_genomic.fna
43997	Bacteria	Firmicutes	Clostridia	Clostridiales	Lachnospiraceae	Catonella	Catonella morbi	158621	0.0142950192331264	NA	GCF_000160035.2_ASM16003v2_genomic.fna
218538	Bacteria	Firmicutes	Negativicutes	Veillonellales	Veillonellaceae	Dialister	Dialister invisus	212015	0.035062378376693	NA	GCF_000160055.1_ASM16005v1_genomic.fna
46125	Bacteria	Firmicutes	Bacilli	Lactobacillales	Aerococcaceae	Abiotrophia	Abiotrophia defectiva	10254	0.00157338711676321	NA	GCF_000160075.2_ASM16007v2_genomic.fna
629741	Bacteria	Proteobacteria	Betaproteobacteria	Neisseriales	Neisseriaceae	Kingella	Kingella oralis	102533	0.0133582686192866	NA	GCF_000160435.1_ASM16043v1_genomic.fna
853	Bacteria	Firmicutes	Clostridia	Clostridiales	Ruminococcaceae	Faecalibacterium	Faecalibacterium prausnitzii	14012	0.00142166265436134	NA	GCF_000162015.1_ASM16201v1_genomic.fna
754	Bacteria	Proteobacteria	Gammaproteobacteria	Pasteurellales	Pasteurellaceae	Pasteurella	Pasteurella dagmatis	78638	0.0108944046253095	NA	GCF_000163475.1_ASM16347v1_genomic.fna
1318	Bacteria	Firmicutes	Bacilli	Lactobacillales	Streptococcaceae	Streptococcus	Streptococcus parasanguinis	50558	0.00736068633549312	NA	GCF_000164675.2_ASM16467v2_genomic.fna
563032	Bacteria	Actinobacteria	Actinobacteria	Micrococcales	Micrococcaceae	Rothia	Rothia dentocariosa	50520	0.00632094333696364	NA	GCF_000164695.2_ASM16469v2_genomic.fna
1379	Bacteria	Firmicutes	Bacilli	Bacillales	Bacillales Family XI. Incertae Sedis	Gemella	Gemella haemolysans	140364	0.022967867165847	NA	GCF_000173915.1_ASM17391v1_genomic.fna
203	Bacteria	Proteobacteria	Epsilonproteobacteria	Campylobacterales	Campylobacteraceae	Campylobacter	Campylobacter rectus	59725	0.00745159312016052	NA	GCF_000174175.1_ASM17417v1_genomic.fna
38304	Bacteria	Actinobacteria	Actinobacteria	Corynebacteriales	Corynebacteriaceae	Corynebacterium	Corynebacterium tuberculostearicum	7155	0.000945695066633974	NA	GCF_000175635.1_ASM17563v1_genomic.fna
28127	Bacteria	Bacteroidetes	Bacteroidia	Bacteroidales	Prevotellaceae	Prevotella	Prevotella buccalis	164487	0.016999084801452	NA	GCF_000177075.1_ASM17707v1_genomic.fna
118748	Bacteria	Firmicutes	Erysipelotrichia	Erysipelotrichales	Erysipelotrichaceae	Bulleidia	Bulleidia extructa	20391	0.00450382688703504	NA	GCF_000177375.1_ASM17737v1_genomic.fna
488	Bacteria	Proteobacteria	Betaproteobacteria	Neisseriales	Neisseriaceae	Neisseria	Neisseria mucosa	111816	0.0161607258815096	NA	GCF_000186165.1_Neis_muco_C102_V1_genomic.fna
594	Bacteria	Proteobacteria	Gammaproteobacteria	Enterobacterales	Enterobacteriaceae	Salmonella	Salmonella enterica	19218	0.00117376338488355	NA	GCF_000195995.1_ASM19599v1_genomic.fna
1638	Bacteria	Firmicutes	Bacilli	Bacillales	Listeriaceae	Listeria	Listeria monocytogenes	26624	0.00283505553548544	NA	GCF_000196035.1_ASM19603v1_genomic.fna
1308	Bacteria	Firmicutes	Bacilli	Lactobacillales	Streptococcaceae	Streptococcus	Streptococcus thermophilus	49547	0.00804980549743225	NA	GCF_000253395.1_ASM25339v1_genomic.fna
45201	Bacteria	Proteobacteria	Gammaproteobacteria	Pasteurellales	Pasteurellaceae	Mannheimia	Mannheimia haemolytica	1830	0.000210036617306614	NA	GCF_000376645.1_ASM37664v1_genomic.fna
596324	Bacteria	Spirochaetes	Spirochaetia	Spirochaetales	Spirochaetaceae	Treponema	Treponema vincentii	78739	0.0091659608542422	NA	GCF_000412995.1_Trep_vinc_F0403_V1_genomic.fna
157692	Bacteria	Fusobacteria	Fusobacteriia	Fusobacteriales	Leptotrichiaceae	Leptotrichia	Leptotrichia goodfellowii	1331	0.000182947248245065	NA	GCF_000516535.1_ASM51653v1_genomic.fna
495	Bacteria	Proteobacteria	Betaproteobacteria	Neisseriales	Neisseriaceae	Neisseria	Neisseria elongata	85876	0.0119319694487835	NA	GCF_000818035.1_ASM81803v1_genomic.fna
33032	Bacteria	Firmicutes	Tissierellia	Tissierellales	Peptoniphilaceae	Anaerococcus	Anaerococcus lactolyticus	16959	0.00274539361375219	S7-1-13	JRMW01.1.fsa_nt.fna
40543	Bacteria	Fusobacteria	Fusobacteriia	Fusobacteriales	Leptotrichiaceae	Sneathia	Sneathia sanguinegens	9961	0.00241920635767735	strain CCUG41628	LOQF01.1.fsa_nt.fna
755172	Bacteria	Firmicutes	Tissierellia	Tissierellales	Peptoniphilaceae	Peptoniphilus	Peptoniphilus coxii	46947	0.00802077931045845	strain DNF00729	LSDG01.1.fsa_nt.fna
2097	Bacteria	Tenericutes	Mollicutes	Mycoplasmatales	Mycoplasmataceae	Mycoplasma	Mycoplasma genitalium	98176	0.0530669821650223	G37	NC_000908.2.fsa_nt.fna
1311	Bacteria	Firmicutes	Bacilli	Lactobacillales	Streptococcaceae	Streptococcus	Streptococcus agalactiae	20502	0.00290680692174329	NEM316	NC_004368.1.fsa_nt.fna
33034	Bacteria	Firmicutes	Tissierellia	Tissierellales	Peptoniphilaceae	Anaerococcus	Anaerococcus prevotii	29571	0.00492384295972618	DSM 20548	NC_013171.1.fsa_nt.fna
2051	Bacteria	Actinobacteria	Actinobacteria	Actinomycetales	Actinomycetaceae	Mobiluncus	Mobiluncus curtisii	166762	0.0243598272013602	ATCC 43063	NC_014246.1.fsa_nt.fna
1280	Bacteria	Firmicutes	Bacilli	Bacillales	Staphylococcaceae	Staphylococcus	Staphylococcus aureus	156493	0.0170815169333914	subsp. aureus ST398	NC_017333.1.fsa_nt.fna
1328	Bacteria	Firmicutes	Bacilli	Lactobacillales	Streptococcaceae	Streptococcus	Streptococcus anginosus	317441	0.0445608836842031	C238	NC_022239.1.fsa_nt.fna
1260	Bacteria	Firmicutes	Tissierellia	Tissierellales	Peptoniphilaceae	Finegoldia	Finegoldia magna	88022	0.0144022869810423	ATCC 53516	NZ_CM000955.1.fsa_nt.fna
827	Bacteria	Proteobacteria	Epsilonproteobacteria	Campylobacterales	Campylobacteraceae	Campylobacter	Campylobacter ureolyticus	212783	0.0406347524077313	RIGS 9880	NZ_CP012195.1.fsa_nt.fna
039
NCBI-TaxID	Kingdom	Phylum	Class	Order	Family	Genus	Species	Number_of_Reads	Relative_Abundance	Sub-Species	Filename
33029	Bacteria	Firmicutes	Tissierellia	Tissierellales	Peptoniphilaceae	Anaerococcus	Anaerococcus hydrogenalis	997369	0.0400218724405609	DSM 7454	ABXA01.1.fsa_nt.fna
38303	Bacteria	Actinobacteria	Actinobacteria	Corynebacteriales	Corynebacteriaceae	Corynebacterium	Corynebacterium pseudogenitalium	422067	0.012303946435226	ATCC 33035	ABYQ02.1.fsa_nt.fna
849	Bacteria	Fusobacteria	Fusobacteriia	Fusobacteriales	Fusobacteriaceae	Fusobacterium	Fusobacterium gonidiaformans	316423	0.0129784452391288	3-1-5R strain 3_1_5R	ACDD01.1.fsa_nt.fna
507750	Bacteria	Firmicutes	Tissierellia	Tissierellales	Peptoniphilaceae	Peptoniphilus	Peptoniphilus duerdenii	20702	0.000754029084822687	ATCC BAA-1640	AEEH01.1.fsa_nt.fna
202789	Bacteria	Actinobacteria	Actinobacteria	Actinomycetales	Actinomycetaceae	Actinobaculum	Actinobaculum massiliense	2695437	0.101110091825181	ACS-171-V-Col2	AGWL01.1.fsa_nt.fna
28125	Bacteria	Bacteroidetes	Bacteroidia	Bacteroidales	Prevotellaceae	Prevotella	Prevotella bivia	22972	0.000691086037074256	DSM 20514	AJVZ01.1.fsa_nt.fna
322095	Bacteria	Bacteroidetes	Bacteroidia	Bacteroidales	Porphyromonadaceae	Porphyromonas	Porphyromonas somerae	34285	0.00110296451386928	DSM 23386	AQVC01.1.fsa_nt.fna
501496	Bacteria	Bacteroidetes	Bacteroidia	Bacteroidales	Porphyromonadaceae	Porphyromonas	Porphyromonas bennonis	3614614	0.135448130824156	DSM 23058	AQWR01.1.fsa_nt.fna
827	Bacteria	Proteobacteria	Epsilonproteobacteria	Campylobacterales	Campylobacteraceae	Campylobacter	Campylobacter ureolyticus	915138	0.0398713812276246	DSM 20703	ARGD01.1.fsa_nt.fna
184870	Bacteria	Actinobacteria	Actinobacteria	Actinomycetales	Actinomycetaceae	Varibaculum	Varibaculum cambriense	19317	0.000723960998621689	DSM 15806	ATUF01.1.fsa_nt.fna
190146	Bacteria	Actinobacteria	Actinobacteria	Actinomycetales	Actinomycetaceae	Actinotignum	Actinotignum urinale	136651	0.00539500800666531	DSM 15805	ATUY01.1.fsa_nt.fna
28128	Bacteria	Bacteroidetes	Bacteroidia	Bacteroidales	Prevotellaceae	Prevotella	Prevotella corporis	27092	0.000735972229793329	strain=DSM 18810	AUME01.1.fsa_nt.fna
28130	Bacteria	Bacteroidetes	Bacteroidia	Bacteroidales	Prevotellaceae	Prevotella	Prevotella disiens	15916	0.000431398163520649	JCM 6334	BAIS01.1.fsa_nt.fna
386414	Bacteria	Bacteroidetes	Bacteroidia	Bacteroidales	Prevotellaceae	Prevotella	Prevotella timonensis	1703719	0.041315472641282	4401737	CBQQ01.1.fsa_nt.fna
59505	Bacteria	Actinobacteria	Actinobacteria	Actinomycetales	Actinomycetaceae	Actinotignum	Actinobaculum schaalii	251591	0.00883361655173717	strain CCUG 27420	CP008802.1.fsa_nt.fna
562	Bacteria	Proteobacteria	Gammaproteobacteria	Enterobacterales	Enterobacteriaceae	Escherichia	Escherichia coli	147518	0.00240951743207599	NA	GCF_000005845.2_ASM584v2_genomic.fna
1282	Bacteria	Firmicutes	Bacilli	Bacillales	Staphylococcaceae	Staphylococcus	Staphylococcus epidermidis	229676	0.00678970759893487	NA	GCF_000007645.1_ASM764v1_genomic.fna
1351	Bacteria	Firmicutes	Bacilli	Lactobacillales	Enterococcaceae	Enterococcus	Enterococcus faecalis	813992	0.0183671534178175	NA	GCF_000007785.1_ASM778v1_genomic.fna
817	Bacteria	Bacteroidetes	Bacteroidia	Bacteroidales	Bacteroidaceae	Bacteroides	Bacteroides fragilis	2531683	0.0361402768753292	NA	GCF_000009925.1_ASM992v1_genomic.fna
2130	Bacteria	Tenericutes	Mollicutes	Mycoplasmatales	Mycoplasmataceae	Ureaplasma	Ureaplasma urealyticum	62347	0.0054053560574295	NA	GCF_000021265.1_ASM2126v1_genomic.fna
34105	Bacteria	Fusobacteria	Fusobacteriia	Fusobacteriales	Leptotrichiaceae	Streptobacillus	Streptobacillus moniliformis	194368	0.00880671170321417	NA	GCF_000024565.1_ASM2456v1_genomic.fna
29466	Bacteria	Firmicutes	Negativicutes	Veillonellales	Veillonellaceae	Veillonella	Veillonella parvula	43054	0.00153092887721925	NA	GCF_000024945.1_ASM2494v1_genomic.fna
725	Bacteria	Proteobacteria	Gammaproteobacteria	Pasteurellales	Pasteurellaceae	Haemophilus	Haemophilus influenzae	980887	0.0406342991830908	NA	GCF_000027305.1_ASM2730v1_genomic.fna
480	Bacteria	Proteobacteria	Gammaproteobacteria	Pseudomonadales	Moraxellaceae	Moraxella	Moraxella catarrhalis	145835	0.00593389529560012	NA	GCF_000092265.1_ASM9226v1_genomic.fna
39496	Bacteria	Firmicutes	Clostridia	Clostridiales	Eubacteriaceae	Eubacterium	Eubacterium ventriosum	765004	0.0202031532679097	NA	GCF_000153885.1_ASM15388v1_genomic.fna
33039	Bacteria	Firmicutes	Clostridia	Clostridiales	Ruminococcaceae	Ruminococcus	Ruminococcus torques	37520	0.00103752741479842	NA	GCF_000153925.1_ASM15392v1_genomic.fna
29348	Bacteria	Firmicutes	Erysipelotrichia	Erysipelotrichales	Erysipelotrichaceae	Erysipelatoclostridium	Clostridium spiroforme	486524	0.0147080224651055	NA	GCF_000154805.1_ASM15480v1_genomic.fna
1322	Bacteria	Firmicutes	Clostridia	Clostridiales	Lachnospiraceae	Blautia	Blautia hansenii	330905	0.00820202518295714	NA	GCF_000156675.1_ASM15667v1_genomic.fna
61171	Bacteria	Firmicutes	Erysipelotrichia	Erysipelotrichales	Erysipelotrichaceae	Holdemania	Holdemania filiformis	280308	0.00540353144006674	NA	GCF_000157995.1_ASM15799v1_genomic.fna
38284	Bacteria	Actinobacteria	Actinobacteria	Corynebacteriales	Corynebacteriaceae	Corynebacterium	Corynebacterium accolens	116553	0.00362570458255077	NA	GCF_000159115.1_ASM15911v1_genomic.fna
43997	Bacteria	Firmicutes	Clostridia	Clostridiales	Lachnospiraceae	Catonella	Catonella morbi	101868	0.00221980854789027	NA	GCF_000160035.2_ASM16003v2_genomic.fna
218538	Bacteria	Firmicutes	Negativicutes	Veillonellales	Veillonellaceae	Dialister	Dialister invisus	274813	0.0109891913669221	NA	GCF_000160055.1_ASM16005v1_genomic.fna
46125	Bacteria	Firmicutes	Bacilli	Lactobacillales	Aerococcaceae	Abiotrophia	Abiotrophia defectiva	144461	0.00535977517383231	NA	GCF_000160075.2_ASM16007v2_genomic.fna
629741	Bacteria	Proteobacteria	Betaproteobacteria	Neisseriales	Neisseriaceae	Kingella	Kingella oralis	204634	0.00644641084448367	NA	GCF_000160435.1_ASM16043v1_genomic.fna
853	Bacteria	Firmicutes	Clostridia	Clostridiales	Ruminococcaceae	Faecalibacterium	Faecalibacterium prausnitzii	28085	0.00068900842745848	NA	GCF_000162015.1_ASM16201v1_genomic.fna
754	Bacteria	Proteobacteria	Gammaproteobacteria	Pasteurellales	Pasteurellaceae	Pasteurella	Pasteurella dagmatis	8031	0.00026902605726136	NA	GCF_000163475.1_ASM16347v1_genomic.fna
563032	Bacteria	Actinobacteria	Actinobacteria	Micrococcales	Micrococcaceae	Rothia	Rothia dentocariosa	148972	0.0045068892172998	NA	GCF_000164695.2_ASM16469v2_genomic.fna
1379	Bacteria	Firmicutes	Bacilli	Bacillales	Bacillales Family XI. Incertae Sedis	Gemella	Gemella haemolysans	513985	0.0203361649526583	NA	GCF_000173915.1_ASM17391v1_genomic.fna
203	Bacteria	Proteobacteria	Epsilonproteobacteria	Campylobacterales	Campylobacteraceae	Campylobacter	Campylobacter rectus	2067041	0.0623585122005774	NA	GCF_000174175.1_ASM17417v1_genomic.fna
38304	Bacteria	Actinobacteria	Actinobacteria	Corynebacteriales	Corynebacteriaceae	Corynebacterium	Corynebacterium tuberculostearicum	12395	0.000396133613662166	NA	GCF_000175635.1_ASM17563v1_genomic.fna
28127	Bacteria	Bacteroidetes	Bacteroidia	Bacteroidales	Prevotellaceae	Prevotella	Prevotella buccalis	524015	0.0130945735329459	NA	GCF_000177075.1_ASM17707v1_genomic.fna
118748	Bacteria	Firmicutes	Erysipelotrichia	Erysipelotrichales	Erysipelotrichaceae	Bulleidia	Bulleidia extructa	50576	0.00270110410143943	NA	GCF_000177375.1_ASM17737v1_genomic.fna
488	Bacteria	Proteobacteria	Betaproteobacteria	Neisseriales	Neisseriaceae	Neisseria	Neisseria mucosa	18	6.29047000771134e-07	NA	GCF_000186165.1_Neis_muco_C102_V1_genomic.fna
1638	Bacteria	Firmicutes	Bacilli	Bacillales	Listeriaceae	Listeria	Listeria monocytogenes	162043	0.00417226822350881	NA	GCF_000196035.1_ASM19603v1_genomic.fna
1308	Bacteria	Firmicutes	Bacilli	Lactobacillales	Streptococcaceae	Streptococcus	Streptococcus thermophilus	685607	0.0269337574941934	NA	GCF_000253395.1_ASM25339v1_genomic.fna
596324	Bacteria	Spirochaetes	Spirochaetia	Spirochaetales	Spirochaetaceae	Treponema	Treponema vincentii	47923	0.00134891871386647	NA	GCF_000412995.1_Trep_vinc_F0403_V1_genomic.fna
495	Bacteria	Proteobacteria	Betaproteobacteria	Neisseriales	Neisseriaceae	Neisseria	Neisseria elongata	549649	0.0184662812939174	NA	GCF_000818035.1_ASM81803v1_genomic.fna
33032	Bacteria	Firmicutes	Tissierellia	Tissierellales	Peptoniphilaceae	Anaerococcus	Anaerococcus lactolyticus	3510642	0.137418309764789	S7-1-13	JRMW01.1.fsa_nt.fna
40543	Bacteria	Fusobacteria	Fusobacteriia	Fusobacteriales	Leptotrichiaceae	Sneathia	Sneathia sanguinegens	256267	0.0150493013664812	strain CCUG41628	LOQF01.1.fsa_nt.fna
755172	Bacteria	Firmicutes	Tissierellia	Tissierellales	Peptoniphilaceae	Peptoniphilus	Peptoniphilus coxii	126752	0.00523621200106065	strain DNF00729	LSDG01.1.fsa_nt.fna
2097	Bacteria	Tenericutes	Mollicutes	Mycoplasmatales	Mycoplasmataceae	Mycoplasma	Mycoplasma genitalium	442186	0.0577933307750075	G37	NC_000908.2.fsa_nt.fna
1311	Bacteria	Firmicutes	Bacilli	Lactobacillales	Streptococcaceae	Streptococcus	Streptococcus agalactiae	112606	0.00386042542679824	NEM316	NC_004368.1.fsa_nt.fna
33034	Bacteria	Firmicutes	Tissierellia	Tissierellales	Peptoniphilaceae	Anaerococcus	Anaerococcus prevotii	13153	0.000529561838509005	DSM 20548	NC_013171.1.fsa_nt.fna
1280	Bacteria	Firmicutes	Bacilli	Bacillales	Staphylococcaceae	Staphylococcus	Staphylococcus aureus	33159	0.000875158315512921	subsp. aureus ST398	NC_017333.1.fsa_nt.fna
1328	Bacteria	Firmicutes	Bacilli	Lactobacillales	Streptococcaceae	Streptococcus	Streptococcus anginosus	6246	0.000212005161914874	C238	NC_022239.1.fsa_nt.fna
827	Bacteria	Proteobacteria	Epsilonproteobacteria	Campylobacterales	Campylobacteraceae	Campylobacter	Campylobacter ureolyticus	385961	0.0178220555276444	RIGS 9880	NZ_CP012195.1.fsa_nt.fna
040
NCBI-TaxID	Kingdom	Phylum	Class	Order	Family	Genus	Species	Number_of_Reads	Relative_Abundance	Sub-Species	Filename
39791	Bacteria	Actinobacteria	Actinobacteria	Corynebacteriales	Corynebacteriaceae	Corynebacterium	Corynebacterium glucuronolyticum	88359	0.00872226777272286	ATCC 51867	ABYP01.1.fsa_nt.fna
849	Bacteria	Fusobacteria	Fusobacteriia	Fusobacteriales	Fusobacteriaceae	Fusobacterium	Fusobacterium gonidiaformans	985757	0.146597284843622	3-1-5R strain 3_1_5R	ACDD01.1.fsa_nt.fna
507750	Bacteria	Firmicutes	Tissierellia	Tissierellales	Peptoniphilaceae	Peptoniphilus	Peptoniphilus duerdenii	128325	0.0169468309970843	ATCC BAA-1640	AEEH01.1.fsa_nt.fna
54005	Bacteria	Firmicutes	Tissierellia	Tissierellales	Peptoniphilaceae	Peptoniphilus	Peptoniphilus harei	11819	0.00176953853647774	ACS-146-V-Sch2b	AENP01.1.fsa_nt.fna
28125	Bacteria	Bacteroidetes	Bacteroidia	Bacteroidales	Prevotellaceae	Prevotella	Prevotella bivia	247488	0.0269953454040294	DSM 20514	AJVZ01.1.fsa_nt.fna
322095	Bacteria	Bacteroidetes	Bacteroidia	Bacteroidales	Porphyromonadaceae	Porphyromonas	Porphyromonas somerae	156058	0.0182030790325265	DSM 23386	AQVC01.1.fsa_nt.fna
501496	Bacteria	Bacteroidetes	Bacteroidia	Bacteroidales	Porphyromonadaceae	Porphyromonas	Porphyromonas bennonis	267108	0.0362910402534408	DSM 23058	AQWR01.1.fsa_nt.fna
827	Bacteria	Proteobacteria	Epsilonproteobacteria	Campylobacterales	Campylobacteraceae	Campylobacter	Campylobacter ureolyticus	75437	0.0119168241891249	DSM 20703	ARGD01.1.fsa_nt.fna
33012	Bacteria	Actinobacteria	Actinobacteria	Propionibacteriales	Propionibacteriaceae	Propionimicrobium	Propionimicrobium lymphophilum	365780	0.0493965487290828	DSM 4903	AUIB01.1.fsa_nt.fna
28130	Bacteria	Bacteroidetes	Bacteroidia	Bacteroidales	Prevotellaceae	Prevotella	Prevotella disiens	150326	0.0147733808811468	JCM 6334	BAIS01.1.fsa_nt.fna
210	Bacteria	Proteobacteria	Epsilonproteobacteria	Campylobacterales	Helicobacteraceae	Helicobacter	Helicobacter Pylori	529662	0.0872964264047533	NA	GCF_000008525.1_ASM852v1_genomic.fna
817	Bacteria	Bacteroidetes	Bacteroidia	Bacteroidales	Bacteroidaceae	Bacteroides	Bacteroides fragilis	439197	0.0227322773826866	NA	GCF_000009925.1_ASM992v1_genomic.fna
2130	Bacteria	Tenericutes	Mollicutes	Mycoplasmatales	Mycoplasmataceae	Ureaplasma	Ureaplasma urealyticum	359115	0.112886945790716	NA	GCF_000021265.1_ASM2126v1_genomic.fna
29348	Bacteria	Firmicutes	Erysipelotrichia	Erysipelotrichales	Erysipelotrichaceae	Erysipelatoclostridium	Clostridium spiroforme	1648	0.000180637808174828	NA	GCF_000154805.1_ASM15480v1_genomic.fna
46125	Bacteria	Firmicutes	Bacilli	Lactobacillales	Aerococcaceae	Abiotrophia	Abiotrophia defectiva	74975	0.0100858815183735	NA	GCF_000160075.2_ASM16007v2_genomic.fna
1318	Bacteria	Firmicutes	Bacilli	Lactobacillales	Streptococcaceae	Streptococcus	Streptococcus parasanguinis	34335	0.00438248651554833	NA	GCF_000164675.2_ASM16467v2_genomic.fna
1379	Bacteria	Firmicutes	Bacilli	Bacillales	Bacillales Family XI. Incertae Sedis	Gemella	Gemella haemolysans	355290	0.0509686378142057	NA	GCF_000173915.1_ASM17391v1_genomic.fna
118748	Bacteria	Firmicutes	Erysipelotrichia	Erysipelotrichales	Erysipelotrichaceae	Bulleidia	Bulleidia extructa	158750	0.0307405766199251	NA	GCF_000177375.1_ASM17737v1_genomic.fna
1308	Bacteria	Firmicutes	Bacilli	Lactobacillales	Streptococcaceae	Streptococcus	Streptococcus thermophilus	137488	0.0195833925132945	NA	GCF_000253395.1_ASM25339v1_genomic.fna
45201	Bacteria	Proteobacteria	Gammaproteobacteria	Pasteurellales	Pasteurellaceae	Mannheimia	Mannheimia haemolytica	961568	0.0967562523516576	NA	GCF_000376645.1_ASM37664v1_genomic.fna
33034	Bacteria	Firmicutes	Tissierellia	Tissierellales	Peptoniphilaceae	Anaerococcus	Anaerococcus prevotii	393185	0.0573971375206114	DSM 20548	NC_013171.1.fsa_nt.fna
827	Bacteria	Proteobacteria	Epsilonproteobacteria	Campylobacterales	Campylobacteraceae	Campylobacter	Campylobacter ureolyticus	1047508	0.175377207120795	RIGS 9880	NZ_CP012195.1.fsa_nt.fna
041
NCBI-TaxID	Kingdom	Phylum	Class	Order	Family	Genus	Species	Number_of_Reads	Relative_Abundance	Sub-Species	Filename
33029	Bacteria	Firmicutes	Tissierellia	Tissierellales	Peptoniphilaceae	Anaerococcus	Anaerococcus hydrogenalis	39735	0.00937418617505319	DSM 7454	ABXA01.1.fsa_nt.fna
39791	Bacteria	Actinobacteria	Actinobacteria	Corynebacteriales	Corynebacteriaceae	Corynebacterium	Corynebacterium glucuronolyticum	128068	0.0204991870367505	ATCC 51867	ABYP01.1.fsa_nt.fna
38303	Bacteria	Actinobacteria	Actinobacteria	Corynebacteriales	Corynebacteriaceae	Corynebacterium	Corynebacterium pseudogenitalium	53104	0.00910141858578121	ATCC 33035	ABYQ02.1.fsa_nt.fna
849	Bacteria	Fusobacteria	Fusobacteriia	Fusobacteriales	Fusobacteriaceae	Fusobacterium	Fusobacterium gonidiaformans	14267	0.00344037755512469	3-1-5R strain 3_1_5R	ACDD01.1.fsa_nt.fna
507750	Bacteria	Firmicutes	Tissierellia	Tissierellales	Peptoniphilaceae	Peptoniphilus	Peptoniphilus duerdenii	121479	0.0260133222632169	ATCC BAA-1640	AEEH01.1.fsa_nt.fna
54005	Bacteria	Firmicutes	Tissierellia	Tissierellales	Peptoniphilaceae	Peptoniphilus	Peptoniphilus harei	873	0.00021193902082273	ACS-146-V-Sch2b	AENP01.1.fsa_nt.fna
33034	Bacteria	Firmicutes	Tissierellia	Tissierellales	Peptoniphilaceae	Anaerococcus	Anaerococcus prevotii	81901	0.0215108949741071	ACS-065-V-Col13	AEXM01.1.fsa_nt.fna
202789	Bacteria	Actinobacteria	Actinobacteria	Actinomycetales	Actinomycetaceae	Actinobaculum	Actinobaculum massiliense	72491	0.0159870461708941	ACS-171-V-Col2	AGWL01.1.fsa_nt.fna
29318	Bacteria	Actinobacteria	Actinobacteria	Actinomycetales	Actinomycetaceae	Actinomyces	Actinomyces neuii	80288	0.01674815915392	BVS029A5	AGWP01.1.fsa_nt.fna
131111	Bacteria	Actinobacteria	Actinobacteria	Actinomycetales	Actinomycetaceae	Actinomyces	Actinomyces turicensis	65937	0.0150602038327662	ACS-279-V-Col4	AGWQ01.1.fsa_nt.fna
33012	Bacteria	Actinobacteria	Actinobacteria	Propionibacteriales	Propionibacteriaceae	Propionimicrobium	Propionimicrobium lymphophilum	208647	0.0411243560897863	ACS-093-V-SCH5	AGZR01.1.fsa_nt.fna
28125	Bacteria	Bacteroidetes	Bacteroidia	Bacteroidales	Prevotellaceae	Prevotella	Prevotella bivia	8816	0.00155927857479662	DSM 20514	AJVZ01.1.fsa_nt.fna
322095	Bacteria	Bacteroidetes	Bacteroidia	Bacteroidales	Porphyromonadaceae	Porphyromonas	Porphyromonas somerae	49436	0.00935017046989358	DSM 23386	AQVC01.1.fsa_nt.fna
501496	Bacteria	Bacteroidetes	Bacteroidia	Bacteroidales	Porphyromonadaceae	Porphyromonas	Porphyromonas bennonis	344483	0.0758922980517908	DSM 23058	AQWR01.1.fsa_nt.fna
827	Bacteria	Proteobacteria	Epsilonproteobacteria	Campylobacterales	Campylobacteraceae	Campylobacter	Campylobacter ureolyticus	3754	0.000961585219075423	DSM 20703	ARGD01.1.fsa_nt.fna
598660	Bacteria	Actinobacteria	Actinobacteria	Corynebacteriales	Corynebacteriaceae	Corynebacterium	Corynebacterium pyruviciproducens	50143	0.0082663289742021	ATCC BAA-1742	ATBY01.1.fsa_nt.fna
1351	Bacteria	Firmicutes	Bacilli	Lactobacillales	Enterococcaceae	Enterococcus	Enterococcus faecalis	10641	0.00161926370114922	13-SD-W-01	ATIO01.1.fsa_nt.fna
184870	Bacteria	Actinobacteria	Actinobacteria	Actinomycetales	Actinomycetaceae	Varibaculum	Varibaculum cambriense	50253	0.011072770616263	DSM 15806	ATUF01.1.fsa_nt.fna
33012	Bacteria	Actinobacteria	Actinobacteria	Propionibacteriales	Propionibacteriaceae	Propionimicrobium	Propionimicrobium lymphophilum	282506	0.0618616805953375	DSM 4903	AUIB01.1.fsa_nt.fna
28128	Bacteria	Bacteroidetes	Bacteroidia	Bacteroidales	Prevotellaceae	Prevotella	Prevotella corporis	63738	0.0101797617008622	strain=DSM 18810	AUME01.1.fsa_nt.fna
1111134	Bacteria	Firmicutes	Tissierellia	Tissierellales	Peptoniphilaceae	Peptoniphilus	Peptoniphilus sp. BV3C26	47057	0.010890555781592	NA	AWXB01.1.fsa_nt.fna
1111131	Bacteria	Actinobacteria	Actinobacteria	Actinobacteria	Propionibacteriales	Propionibacteriaceae	Propionimicrobium sp. BV2F7	32801	0.00720944795486346	NA	AZIS01.1.fsa_nt.fna
28130	Bacteria	Bacteroidetes	Bacteroidia	Bacteroidales	Prevotellaceae	Prevotella	Prevotella disiens	101277	0.0161389029123773	JCM 6334	BAIS01.1.fsa_nt.fna
386414	Bacteria	Bacteroidetes	Bacteroidia	Bacteroidales	Prevotellaceae	Prevotella	Prevotella timonensis	15985	0.00227900993516712	4401737	CBQQ01.1.fsa_nt.fna
59505	Bacteria	Actinobacteria	Actinobacteria	Actinomycetales	Actinomycetaceae	Actinotignum	Actinobaculum schaalii	68132	0.0140641470686452	strain CCUG 27420	CP008802.1.fsa_nt.fna
562	Bacteria	Proteobacteria	Gammaproteobacteria	Enterobacterales	Enterobacteriaceae	Escherichia	Escherichia coli	105436	0.0101249479088463	NA	GCF_000005845.2_ASM584v2_genomic.fna
851	Bacteria	Fusobacteria	Fusobacteriia	Fusobacteriales	Fusobacteriaceae	Fusobacterium	Fusobacterium nucleatum	102438	0.0209980096828325	NA	GCF_000007325.1_ASM732v1_genomic.fna
1282	Bacteria	Firmicutes	Bacilli	Bacillales	Staphylococcaceae	Staphylococcus	Staphylococcus epidermidis	45799	0.00795994872849553	NA	GCF_000007645.1_ASM764v1_genomic.fna
1351	Bacteria	Firmicutes	Bacilli	Lactobacillales	Enterococcaceae	Enterococcus	Enterococcus faecalis	91638	0.01215671228557	NA	GCF_000007785.1_ASM778v1_genomic.fna
1747	Bacteria	Actinobacteria	Actinobacteria	Propionibacteriales	Propionibacteriaceae	Cutibacterium	Cutibacterium acnes	91720	0.015968185891336	NA	GCF_000008345.1_ASM834v1_genomic.fna
210	Bacteria	Proteobacteria	Epsilonproteobacteria	Campylobacterales	Helicobacteraceae	Helicobacter	Helicobacter Pylori	19037	0.00508760689138406	NA	GCF_000008525.1_ASM852v1_genomic.fna
817	Bacteria	Bacteroidetes	Bacteroidia	Bacteroidales	Bacteroidaceae	Bacteroides	Bacteroides fragilis	45687	0.0038343664026846	NA	GCF_000009925.1_ASM992v1_genomic.fna
2130	Bacteria	Tenericutes	Mollicutes	Mycoplasmatales	Mycoplasmataceae	Ureaplasma	Ureaplasma urealyticum	53116	0.0270740313300332	NA	GCF_000021265.1_ASM2126v1_genomic.fna
34105	Bacteria	Fusobacteria	Fusobacteriia	Fusobacteriales	Leptotrichiaceae	Streptobacillus	Streptobacillus moniliformis	29086	0.00774803961527945	NA	GCF_000024565.1_ASM2456v1_genomic.fna
29466	Bacteria	Firmicutes	Negativicutes	Veillonellales	Veillonellaceae	Veillonella	Veillonella parvula	331	6.91971681380746e-05	NA	GCF_000024945.1_ASM2494v1_genomic.fna
28037	Bacteria	Firmicutes	Bacilli	Lactobacillales	Streptococcaceae	Streptococcus	Streptococcus mitis	10378	0.002154947870571	NA	GCF_000027165.1_ASM2716v1_genomic.fna
725	Bacteria	Proteobacteria	Gammaproteobacteria	Pasteurellales	Pasteurellaceae	Haemophilus	Haemophilus influenzae	95510	0.0232617004814819	NA	GCF_000027305.1_ASM2730v1_genomic.fna
480	Bacteria	Proteobacteria	Gammaproteobacteria	Pseudomonadales	Moraxellaceae	Moraxella	Moraxella catarrhalis	78189	0.0187043487216765	NA	GCF_000092265.1_ASM9226v1_genomic.fna
33039	Bacteria	Firmicutes	Clostridia	Clostridiales	Ruminococcaceae	Ruminococcus	Ruminococcus torques	38394	0.006241930532632	NA	GCF_000153925.1_ASM15392v1_genomic.fna
29348	Bacteria	Firmicutes	Erysipelotrichia	Erysipelotrichales	Erysipelotrichaceae	Erysipelatoclostridium	Clostridium spiroforme	107013	0.0190197749681829	NA	GCF_000154805.1_ASM15480v1_genomic.fna
1322	Bacteria	Firmicutes	Clostridia	Clostridiales	Lachnospiraceae	Blautia	Blautia hansenii	947	0.000138002377078537	NA	GCF_000156675.1_ASM15667v1_genomic.fna
61171	Bacteria	Firmicutes	Erysipelotrichia	Erysipelotrichales	Erysipelotrichaceae	Holdemania	Holdemania filiformis	2772	0.000314162421075382	NA	GCF_000157995.1_ASM15799v1_genomic.fna
38284	Bacteria	Actinobacteria	Actinobacteria	Corynebacteriales	Corynebacteriaceae	Corynebacterium	Corynebacterium accolens	28275	0.00517118877220375	NA	GCF_000159115.1_ASM15911v1_genomic.fna
43997	Bacteria	Firmicutes	Clostridia	Clostridiales	Lachnospiraceae	Catonella	Catonella morbi	28820	0.00369224520753315	NA	GCF_000160035.2_ASM16003v2_genomic.fna
218538	Bacteria	Firmicutes	Negativicutes	Veillonellales	Veillonellaceae	Dialister	Dialister invisus	25745	0.00605257498407827	NA	GCF_000160055.1_ASM16005v1_genomic.fna
46125	Bacteria	Firmicutes	Bacilli	Lactobacillales	Aerococcaceae	Abiotrophia	Abiotrophia defectiva	7329	0.00159867247204081	NA	GCF_000160075.2_ASM16007v2_genomic.fna
629741	Bacteria	Proteobacteria	Betaproteobacteria	Neisseriales	Neisseriaceae	Kingella	Kingella oralis	49790	0.00922149069957866	NA	GCF_000160435.1_ASM16043v1_genomic.fna
853	Bacteria	Firmicutes	Clostridia	Clostridiales	Ruminococcaceae	Faecalibacterium	Faecalibacterium prausnitzii	175768	0.0253517962597751	NA	GCF_000162015.1_ASM16201v1_genomic.fna
754	Bacteria	Proteobacteria	Gammaproteobacteria	Pasteurellales	Pasteurellaceae	Pasteurella	Pasteurella dagmatis	23945	0.00471583261243516	NA	GCF_000163475.1_ASM16347v1_genomic.fna
1318	Bacteria	Firmicutes	Bacilli	Lactobacillales	Streptococcaceae	Streptococcus	Streptococcus parasanguinis	5639	0.00116708642829047	NA	GCF_000164675.2_ASM16467v2_genomic.fna
563032	Bacteria	Actinobacteria	Actinobacteria	Micrococcales	Micrococcaceae	Rothia	Rothia dentocariosa	112780	0.0200596404302481	NA	GCF_000164695.2_ASM16469v2_genomic.fna
1379	Bacteria	Firmicutes	Bacilli	Bacillales	Bacillales Family XI. Incertae Sedis	Gemella	Gemella haemolysans	10111	0.00235196871517117	NA	GCF_000173915.1_ASM17391v1_genomic.fna
203	Bacteria	Proteobacteria	Epsilonproteobacteria	Campylobacterales	Campylobacteraceae	Campylobacter	Campylobacter rectus	5580	0.000989691116481386	NA	GCF_000174175.1_ASM17417v1_genomic.fna
38304	Bacteria	Actinobacteria	Actinobacteria	Corynebacteriales	Corynebacteriaceae	Corynebacterium	Corynebacterium tuberculostearicum	151435	0.0284537981111672	NA	GCF_000175635.1_ASM17563v1_genomic.fna
118748	Bacteria	Firmicutes	Erysipelotrichia	Erysipelotrichales	Erysipelotrichaceae	Bulleidia	Bulleidia extructa	104322	0.032756053183136	NA	GCF_000177375.1_ASM17737v1_genomic.fna
488	Bacteria	Proteobacteria	Betaproteobacteria	Neisseriales	Neisseriaceae	Neisseria	Neisseria mucosa	14746	0.00302972799372609	NA	GCF_000186165.1_Neis_muco_C102_V1_genomic.fna
594	Bacteria	Proteobacteria	Gammaproteobacteria	Enterobacterales	Enterobacteriaceae	Salmonella	Salmonella enterica	32872	0.00285411189392906	NA	GCF_000195995.1_ASM19599v1_genomic.fna
1638	Bacteria	Firmicutes	Bacilli	Bacillales	Listeriaceae	Listeria	Listeria monocytogenes	151576	0.0229451661369411	NA	GCF_000196035.1_ASM19603v1_genomic.fna
1308	Bacteria	Firmicutes	Bacilli	Lactobacillales	Streptococcaceae	Streptococcus	Streptococcus thermophilus	71082	0.0164172405065948	NA	GCF_000253395.1_ASM25339v1_genomic.fna
45201	Bacteria	Proteobacteria	Gammaproteobacteria	Pasteurellales	Pasteurellaceae	Mannheimia	Mannheimia haemolytica	161271	0.0263131416035379	NA	GCF_000376645.1_ASM37664v1_genomic.fna
596324	Bacteria	Spirochaetes	Spirochaetia	Spirochaetales	Spirochaetaceae	Treponema	Treponema vincentii	63052	0.0104342074888342	NA	GCF_000412995.1_Trep_vinc_F0403_V1_genomic.fna
157692	Bacteria	Fusobacteria	Fusobacteriia	Fusobacteriales	Leptotrichiaceae	Leptotrichia	Leptotrichia goodfellowii	1158	0.000226270993592167	NA	GCF_000516535.1_ASM51653v1_genomic.fna
495	Bacteria	Proteobacteria	Betaproteobacteria	Neisseriales	Neisseriaceae	Neisseria	Neisseria elongata	44977	0.00888389277457038	NA	GCF_000818035.1_ASM81803v1_genomic.fna
33032	Bacteria	Firmicutes	Tissierellia	Tissierellales	Peptoniphilaceae	Anaerococcus	Anaerococcus lactolyticus	35493	0.00816807254809493	S7-1-13	JRMW01.1.fsa_nt.fna
40543	Bacteria	Fusobacteria	Fusobacteriia	Fusobacteriales	Leptotrichiaceae	Sneathia	Sneathia sanguinegens	179513	0.0619781171229484	strain CCUG41628	LOQF01.1.fsa_nt.fna
755172	Bacteria	Firmicutes	Tissierellia	Tissierellales	Peptoniphilaceae	Peptoniphilus	Peptoniphilus coxii	40958	0.0099476377524282	strain DNF00729	LSDG01.1.fsa_nt.fna
2097	Bacteria	Tenericutes	Mollicutes	Mycoplasmatales	Mycoplasmataceae	Mycoplasma	Mycoplasma genitalium	34577	0.0265692237070275	G37	NC_000908.2.fsa_nt.fna
1311	Bacteria	Firmicutes	Bacilli	Lactobacillales	Streptococcaceae	Streptococcus	Streptococcus agalactiae	1661	0.000334781990649466	NEM316	NC_004368.1.fsa_nt.fna
33034	Bacteria	Firmicutes	Tissierellia	Tissierellales	Peptoniphilaceae	Anaerococcus	Anaerococcus prevotii	6884	0.00162948940870023	DSM 20548	NC_013171.1.fsa_nt.fna
2051	Bacteria	Actinobacteria	Actinobacteria	Actinomycetales	Actinomycetaceae	Mobiluncus	Mobiluncus curtisii	143065	0.0297086560564249	ATCC 43063	NC_014246.1.fsa_nt.fna
1280	Bacteria	Firmicutes	Bacilli	Bacillales	Staphylococcaceae	Staphylococcus	Staphylococcus aureus	25887	0.00401685117967063	subsp. aureus ST398	NC_017333.1.fsa_nt.fna
1328	Bacteria	Firmicutes	Bacilli	Lactobacillales	Streptococcaceae	Streptococcus	Streptococcus anginosus	47699	0.00951858842706113	C238	NC_022239.1.fsa_nt.fna
1260	Bacteria	Firmicutes	Tissierellia	Tissierellales	Peptoniphilaceae	Finegoldia	Finegoldia magna	63334	0.0147315907153839	ATCC 53516	NZ_CM000955.1.fsa_nt.fna
827	Bacteria	Proteobacteria	Epsilonproteobacteria	Campylobacterales	Campylobacteraceae	Campylobacter	Campylobacter ureolyticus	34769	0.00943898701620965	RIGS 9880	NZ_CP012195.1.fsa_nt.fna
042
NCBI-TaxID	Kingdom	Phylum	Class	Order	Family	Genus	Species	Number_of_Reads	Relative_Abundance	Sub-Species	Filename
33029	Bacteria	Firmicutes	Tissierellia	Tissierellales	Peptoniphilaceae	Anaerococcus	Anaerococcus hydrogenalis	154957	0.0180959189910795	DSM 7454	ABXA01.1.fsa_nt.fna
39791	Bacteria	Actinobacteria	Actinobacteria	Corynebacteriales	Corynebacteriaceae	Corynebacterium	Corynebacterium glucuronolyticum	59318	0.0046999322418408	ATCC 51867	ABYP01.1.fsa_nt.fna
38303	Bacteria	Actinobacteria	Actinobacteria	Corynebacteriales	Corynebacteriaceae	Corynebacterium	Corynebacterium pseudogenitalium	576693	0.0489255391147385	ATCC 33035	ABYQ02.1.fsa_nt.fna
33034	Bacteria	Firmicutes	Tissierellia	Tissierellales	Peptoniphilaceae	Anaerococcus	Anaerococcus prevotii	1222310	0.158913109860276	ACS-065-V-Col13	AEXM01.1.fsa_nt.fna
202789	Bacteria	Actinobacteria	Actinobacteria	Actinomycetales	Actinomycetaceae	Actinobaculum	Actinobaculum massiliense	555598	0.060653225120307	ACS-171-V-Col2	AGWL01.1.fsa_nt.fna
131111	Bacteria	Actinobacteria	Actinobacteria	Actinomycetales	Actinomycetaceae	Actinomyces	Actinomyces turicensis	207500	0.0234600456930752	ACS-279-V-Col4	AGWQ01.1.fsa_nt.fna
28125	Bacteria	Bacteroidetes	Bacteroidia	Bacteroidales	Prevotellaceae	Prevotella	Prevotella bivia	229753	0.0201151097923676	DSM 20514	AJVZ01.1.fsa_nt.fna
322095	Bacteria	Bacteroidetes	Bacteroidia	Bacteroidales	Porphyromonadaceae	Porphyromonas	Porphyromonas somerae	3733	0.000349496862792602	DSM 23386	AQVC01.1.fsa_nt.fna
501496	Bacteria	Bacteroidetes	Bacteroidia	Bacteroidales	Porphyromonadaceae	Porphyromonas	Porphyromonas bennonis	253855	0.0276837371640539	DSM 23058	AQWR01.1.fsa_nt.fna
827	Bacteria	Proteobacteria	Epsilonproteobacteria	Campylobacterales	Campylobacteraceae	Campylobacter	Campylobacter ureolyticus	97428	0.0123533966045844	DSM 20703	ARGD01.1.fsa_nt.fna
598660	Bacteria	Actinobacteria	Actinobacteria	Corynebacteriales	Corynebacteriaceae	Corynebacterium	Corynebacterium pyruviciproducens	23639	0.00192903700217112	ATCC BAA-1742	ATBY01.1.fsa_nt.fna
190146	Bacteria	Actinobacteria	Actinobacteria	Actinomycetales	Actinomycetaceae	Actinotignum	Actinotignum urinale	4747	0.000545414169910813	DSM 15805	ATUY01.1.fsa_nt.fna
1111134	Bacteria	Firmicutes	Tissierellia	Tissierellales	Peptoniphilaceae	Peptoniphilus	Peptoniphilus sp. BV3C26	220202	0.0252264508415858	NA	AWXB01.1.fsa_nt.fna
28130	Bacteria	Bacteroidetes	Bacteroidia	Bacteroidales	Prevotellaceae	Prevotella	Prevotella disiens	221536	0.0174749755622311	JCM 6334	BAIS01.1.fsa_nt.fna
386414	Bacteria	Bacteroidetes	Bacteroidia	Bacteroidales	Prevotellaceae	Prevotella	Prevotella timonensis	209232	0.0147662688274566	4401737	CBQQ01.1.fsa_nt.fna
1351	Bacteria	Firmicutes	Bacilli	Lactobacillales	Enterococcaceae	Enterococcus	Enterococcus faecalis	268541	0.0176343811928326	NA	GCF_000007785.1_ASM778v1_genomic.fna
34105	Bacteria	Fusobacteria	Fusobacteriia	Fusobacteriales	Leptotrichiaceae	Streptobacillus	Streptobacillus moniliformis	12595	0.0016607914145576	NA	GCF_000024565.1_ASM2456v1_genomic.fna
29466	Bacteria	Firmicutes	Negativicutes	Veillonellales	Veillonellaceae	Veillonella	Veillonella parvula	35977	0.00372301135149689	NA	GCF_000024945.1_ASM2494v1_genomic.fna
28037	Bacteria	Firmicutes	Bacilli	Lactobacillales	Streptococcaceae	Streptococcus	Streptococcus mitis	35798	0.00367951817615699	NA	GCF_000027165.1_ASM2716v1_genomic.fna
480	Bacteria	Proteobacteria	Gammaproteobacteria	Pseudomonadales	Moraxellaceae	Moraxella	Moraxella catarrhalis	26421	0.00312863766669766	NA	GCF_000092265.1_ASM9226v1_genomic.fna
39496	Bacteria	Firmicutes	Clostridia	Clostridiales	Eubacteriaceae	Eubacterium	Eubacterium ventriosum	406156	0.0312159266488533	NA	GCF_000153885.1_ASM15388v1_genomic.fna
33039	Bacteria	Firmicutes	Clostridia	Clostridiales	Ruminococcaceae	Ruminococcus	Ruminococcus torques	198216	0.015951567456206	NA	GCF_000153925.1_ASM15392v1_genomic.fna
1322	Bacteria	Firmicutes	Clostridia	Clostridiales	Lachnospiraceae	Blautia	Blautia hansenii	229474	0.0165530932108506	NA	GCF_000156675.1_ASM15667v1_genomic.fna
43997	Bacteria	Firmicutes	Clostridia	Clostridiales	Lachnospiraceae	Catonella	Catonella morbi	317867	0.020158169309858	NA	GCF_000160035.2_ASM16003v2_genomic.fna
218538	Bacteria	Firmicutes	Negativicutes	Veillonellales	Veillonellaceae	Dialister	Dialister invisus	1099	0.000127895145773234	NA	GCF_000160055.1_ASM16005v1_genomic.fna
46125	Bacteria	Firmicutes	Bacilli	Lactobacillales	Aerococcaceae	Abiotrophia	Abiotrophia defectiva	56692	0.00612132784545388	NA	GCF_000160075.2_ASM16007v2_genomic.fna
629741	Bacteria	Proteobacteria	Betaproteobacteria	Neisseriales	Neisseriaceae	Kingella	Kingella oralis	29923	0.00274329950640748	NA	GCF_000160435.1_ASM16043v1_genomic.fna
563032	Bacteria	Actinobacteria	Actinobacteria	Micrococcales	Micrococcaceae	Rothia	Rothia dentocariosa	466438	0.041067102741965	NA	GCF_000164695.2_ASM16469v2_genomic.fna
1379	Bacteria	Firmicutes	Bacilli	Bacillales	Bacillales Family XI. Incertae Sedis	Gemella	Gemella haemolysans	9795	0.00112784899544397	NA	GCF_000173915.1_ASM17391v1_genomic.fna
203	Bacteria	Proteobacteria	Epsilonproteobacteria	Campylobacterales	Campylobacteraceae	Campylobacter	Campylobacter rectus	265987	0.02335258549653	NA	GCF_000174175.1_ASM17417v1_genomic.fna
1638	Bacteria	Firmicutes	Bacilli	Bacillales	Listeriaceae	Listeria	Listeria monocytogenes	472606	0.0354135188094999	NA	GCF_000196035.1_ASM19603v1_genomic.fna
1308	Bacteria	Firmicutes	Bacilli	Lactobacillales	Streptococcaceae	Streptococcus	Streptococcus thermophilus	399248	0.0456449102388632	NA	GCF_000253395.1_ASM25339v1_genomic.fna
157692	Bacteria	Fusobacteria	Fusobacteriia	Fusobacteriales	Leptotrichiaceae	Leptotrichia	Leptotrichia goodfellowii	124536	0.0120454858946421	NA	GCF_000516535.1_ASM51653v1_genomic.fna
33032	Bacteria	Firmicutes	Tissierellia	Tissierellales	Peptoniphilaceae	Anaerococcus	Anaerococcus lactolyticus	38094	0.0043395284635357	S7-1-13	JRMW01.1.fsa_nt.fna
40543	Bacteria	Fusobacteria	Fusobacteriia	Fusobacteriales	Leptotrichiaceae	Sneathia	Sneathia sanguinegens	97365	0.0166400423843815	strain CCUG41628	LOQF01.1.fsa_nt.fna
33034	Bacteria	Firmicutes	Tissierellia	Tissierellales	Peptoniphilaceae	Anaerococcus	Anaerococcus prevotii	1169672	0.137051521266986	DSM 20548	NC_013171.1.fsa_nt.fna
2051	Bacteria	Actinobacteria	Actinobacteria	Actinomycetales	Actinomycetaceae	Mobiluncus	Mobiluncus curtisii	469060	0.0482155463587347	ATCC 43063	NC_014246.1.fsa_nt.fna
1280	Bacteria	Firmicutes	Bacilli	Bacillales	Staphylococcaceae	Staphylococcus	Staphylococcus aureus	138264	0.0106199438746805	subsp. aureus ST398	NC_017333.1.fsa_nt.fna
1328	Bacteria	Firmicutes	Bacilli	Lactobacillales	Streptococcaceae	Streptococcus	Streptococcus anginosus	580142	0.0573068673828906	C238	NC_022239.1.fsa_nt.fna
827	Bacteria	Proteobacteria	Epsilonproteobacteria	Campylobacterales	Campylobacteraceae	Campylobacter	Campylobacter ureolyticus	69100	0.00928582131823157	RIGS 9880	NZ_CP012195.1.fsa_nt.fna
043
NCBI-TaxID	Kingdom	Phylum	Class	Order	Family	Genus	Species	Number_of_Reads	Relative_Abundance	Sub-Species	Filename
33029	Bacteria	Firmicutes	Tissierellia	Tissierellales	Peptoniphilaceae	Anaerococcus	Anaerococcus hydrogenalis	2887	0.0338470171184082	DSM 7454	ABXA01.1.fsa_nt.fna
39791	Bacteria	Actinobacteria	Actinobacteria	Corynebacteriales	Corynebacteriaceae	Corynebacterium	Corynebacterium glucuronolyticum	41	0.000326131784944382	ATCC 51867	ABYP01.1.fsa_nt.fna
38303	Bacteria	Actinobacteria	Actinobacteria	Corynebacteriales	Corynebacteriaceae	Corynebacterium	Corynebacterium pseudogenitalium	1414	0.0120432727728618	ATCC 33035	ABYQ02.1.fsa_nt.fna
54005	Bacteria	Firmicutes	Tissierellia	Tissierellales	Peptoniphilaceae	Peptoniphilus	Peptoniphilus harei	2970	0.0358316154978875	ACS-146-V-Sch2b	AENP01.1.fsa_nt.fna
33034	Bacteria	Firmicutes	Tissierellia	Tissierellales	Peptoniphilaceae	Anaerococcus	Anaerococcus prevotii	2023	0.026404528582762	ACS-065-V-Col13	AEXM01.1.fsa_nt.fna
202789	Bacteria	Actinobacteria	Actinobacteria	Actinomycetales	Actinomycetaceae	Actinobaculum	Actinobaculum massiliense	10132	0.11104335619885	ACS-171-V-Col2	AGWL01.1.fsa_nt.fna
131111	Bacteria	Actinobacteria	Actinobacteria	Actinomycetales	Actinomycetaceae	Actinomyces	Actinomyces turicensis	533	0.00604981556822231	ACS-279-V-Col4	AGWQ01.1.fsa_nt.fna
33012	Bacteria	Actinobacteria	Actinobacteria	Propionibacteriales	Propionibacteriaceae	Propionimicrobium	Propionimicrobium lymphophilum	5465	0.0535291555987383	ACS-093-V-SCH5	AGZR01.1.fsa_nt.fna
28125	Bacteria	Bacteroidetes	Bacteroidia	Bacteroidales	Prevotellaceae	Prevotella	Prevotella bivia	1162	0.0102134276801796	DSM 20514	AJVZ01.1.fsa_nt.fna
322095	Bacteria	Bacteroidetes	Bacteroidia	Bacteroidales	Porphyromonadaceae	Porphyromonas	Porphyromonas somerae	2526	0.0237423012710803	DSM 23386	AQVC01.1.fsa_nt.fna
827	Bacteria	Proteobacteria	Epsilonproteobacteria	Campylobacterales	Campylobacteraceae	Campylobacter	Campylobacter ureolyticus	608	0.00773945447488309	DSM 20703	ARGD01.1.fsa_nt.fna
1351	Bacteria	Firmicutes	Bacilli	Lactobacillales	Enterococcaceae	Enterococcus	Enterococcus faecalis	42	0.000317612574168397	13-SD-W-01	ATIO01.1.fsa_nt.fna
33012	Bacteria	Actinobacteria	Actinobacteria	Propionibacteriales	Propionibacteriaceae	Propionimicrobium	Propionimicrobium lymphophilum	1972	0.0214592336728669	DSM 4903	AUIB01.1.fsa_nt.fna
28128	Bacteria	Bacteroidetes	Bacteroidia	Bacteroidales	Prevotellaceae	Prevotella	Prevotella corporis	3937	0.031247685478086	strain=DSM 18810	AUME01.1.fsa_nt.fna
1111134	Bacteria	Firmicutes	Tissierellia	Tissierellales	Peptoniphilaceae	Peptoniphilus	Peptoniphilus sp. BV3C26	1010	0.0116161026513376	NA	AWXB01.1.fsa_nt.fna
1111131	Bacteria	Actinobacteria	Actinobacteria	Actinobacteria	Propionibacteriales	Propionibacteriaceae	Propionimicrobium sp. BV2F7	585	0.00638975274000395	NA	AZIS01.1.fsa_nt.fna
28130	Bacteria	Bacteroidetes	Bacteroidia	Bacteroidales	Prevotellaceae	Prevotella	Prevotella disiens	2455	0.0194414179653558	JCM 6334	BAIS01.1.fsa_nt.fna
386414	Bacteria	Bacteroidetes	Bacteroidia	Bacteroidales	Prevotellaceae	Prevotella	Prevotella timonensis	899	0.00636951741818194	4401737	CBQQ01.1.fsa_nt.fna
59505	Bacteria	Actinobacteria	Actinobacteria	Actinomycetales	Actinomycetaceae	Actinotignum	Actinobaculum schaalii	559	0.00573439136008689	strain CCUG 27420	CP008802.1.fsa_nt.fna
851	Bacteria	Fusobacteria	Fusobacteriia	Fusobacteriales	Fusobacteriaceae	Fusobacterium	Fusobacterium nucleatum	154	0.00156874018554493	NA	GCF_000007325.1_ASM732v1_genomic.fna
1282	Bacteria	Firmicutes	Bacilli	Bacillales	Staphylococcaceae	Staphylococcus	Staphylococcus epidermidis	4791	0.0413803067497778	NA	GCF_000007645.1_ASM764v1_genomic.fna
1351	Bacteria	Firmicutes	Bacilli	Lactobacillales	Enterococcaceae	Enterococcus	Enterococcus faecalis	27	0.000177998999133452	NA	GCF_000007785.1_ASM778v1_genomic.fna
210	Bacteria	Proteobacteria	Epsilonproteobacteria	Campylobacterales	Helicobacteraceae	Helicobacter	Helicobacter Pylori	1763	0.0234142693114358	NA	GCF_000008525.1_ASM852v1_genomic.fna
817	Bacteria	Bacteroidetes	Bacteroidia	Bacteroidales	Bacteroidaceae	Bacteroides	Bacteroides fragilis	165	0.000688173862150689	NA	GCF_000009925.1_ASM992v1_genomic.fna
2130	Bacteria	Tenericutes	Mollicutes	Mycoplasmatales	Mycoplasmataceae	Ureaplasma	Ureaplasma urealyticum	1414	0.0358170847356638	NA	GCF_000021265.1_ASM2126v1_genomic.fna
725	Bacteria	Proteobacteria	Gammaproteobacteria	Pasteurellales	Pasteurellaceae	Haemophilus	Haemophilus influenzae	6929	0.0838641666316325	NA	GCF_000027305.1_ASM2730v1_genomic.fna
480	Bacteria	Proteobacteria	Gammaproteobacteria	Pseudomonadales	Moraxellaceae	Moraxella	Moraxella catarrhalis	604	0.00718037507502399	NA	GCF_000092265.1_ASM9226v1_genomic.fna
39496	Bacteria	Firmicutes	Clostridia	Clostridiales	Eubacteriaceae	Eubacterium	Eubacterium ventriosum	557	0.00429776561540584	NA	GCF_000153885.1_ASM15388v1_genomic.fna
33039	Bacteria	Firmicutes	Clostridia	Clostridiales	Ruminococcaceae	Ruminococcus	Ruminococcus torques	598	0.00483136684280766	NA	GCF_000153925.1_ASM15392v1_genomic.fna
29348	Bacteria	Firmicutes	Erysipelotrichia	Erysipelotrichales	Erysipelotrichaceae	Erysipelatoclostridium	Clostridium spiroforme	226	0.00199613787093078	NA	GCF_000154805.1_ASM15480v1_genomic.fna
1322	Bacteria	Firmicutes	Clostridia	Clostridiales	Lachnospiraceae	Blautia	Blautia hansenii	119	0.000861780791099919	NA	GCF_000156675.1_ASM15667v1_genomic.fna
43997	Bacteria	Firmicutes	Clostridia	Clostridiales	Lachnospiraceae	Catonella	Catonella morbi	47	0.000299231753056774	NA	GCF_000160035.2_ASM16003v2_genomic.fna
754	Bacteria	Proteobacteria	Gammaproteobacteria	Pasteurellales	Pasteurellaceae	Pasteurella	Pasteurella dagmatis	493	0.00482507112337747	NA	GCF_000163475.1_ASM16347v1_genomic.fna
1318	Bacteria	Firmicutes	Bacilli	Lactobacillales	Streptococcaceae	Streptococcus	Streptococcus parasanguinis	5173	0.0532055163895062	NA	GCF_000164675.2_ASM16467v2_genomic.fna
563032	Bacteria	Actinobacteria	Actinobacteria	Micrococcales	Micrococcaceae	Rothia	Rothia dentocariosa	2476	0.0218854234563932	NA	GCF_000164695.2_ASM16469v2_genomic.fna
1379	Bacteria	Firmicutes	Bacilli	Bacillales	Bacillales Family XI. Incertae Sedis	Gemella	Gemella haemolysans	3059	0.035361458325235	NA	GCF_000173915.1_ASM17391v1_genomic.fna
203	Bacteria	Proteobacteria	Epsilonproteobacteria	Campylobacterales	Campylobacteraceae	Campylobacter	Campylobacter rectus	442	0.00389583901415842	NA	GCF_000174175.1_ASM17417v1_genomic.fna
28127	Bacteria	Bacteroidetes	Bacteroidia	Bacteroidales	Prevotellaceae	Prevotella	Prevotella buccalis	2128	0.015536433937113	NA	GCF_000177075.1_ASM17707v1_genomic.fna
118748	Bacteria	Firmicutes	Erysipelotrichia	Erysipelotrichales	Erysipelotrichaceae	Bulleidia	Bulleidia extructa	98	0.00152916728710743	NA	GCF_000177375.1_ASM17737v1_genomic.fna
488	Bacteria	Proteobacteria	Betaproteobacteria	Neisseriales	Neisseriaceae	Neisseria	Neisseria mucosa	3553	0.0362775440063148	NA	GCF_000186165.1_Neis_muco_C102_V1_genomic.fna
594	Bacteria	Proteobacteria	Gammaproteobacteria	Enterobacterales	Enterobacteriaceae	Salmonella	Salmonella enterica	6493	0.0280158323584591	NA	GCF_000195995.1_ASM19599v1_genomic.fna
596324	Bacteria	Spirochaetes	Spirochaetia	Spirochaetales	Spirochaetaceae	Treponema	Treponema vincentii	4288	0.0352637617300031	NA	GCF_000412995.1_Trep_vinc_F0403_V1_genomic.fna
157692	Bacteria	Fusobacteria	Fusobacteriia	Fusobacteriales	Leptotrichiaceae	Leptotrichia	Leptotrichia goodfellowii	2094	0.0203334120632802	NA	GCF_000516535.1_ASM51653v1_genomic.fna
33032	Bacteria	Firmicutes	Tissierellia	Tissierellales	Peptoniphilaceae	Anaerococcus	Anaerococcus lactolyticus	1275	0.01458143687756	S7-1-13	JRMW01.1.fsa_nt.fna
40543	Bacteria	Fusobacteria	Fusobacteriia	Fusobacteriales	Leptotrichiaceae	Sneathia	Sneathia sanguinegens	536	0.0091964565477756	strain CCUG41628	LOQF01.1.fsa_nt.fna
755172	Bacteria	Firmicutes	Tissierellia	Tissierellales	Peptoniphilaceae	Peptoniphilus	Peptoniphilus coxii	749	0.00904016376468444	strain DNF00729	LSDG01.1.fsa_nt.fna
1311	Bacteria	Firmicutes	Bacilli	Lactobacillales	Streptococcaceae	Streptococcus	Streptococcus agalactiae	113	0.00113183770734127	NEM316	NC_004368.1.fsa_nt.fna
2051	Bacteria	Actinobacteria	Actinobacteria	Actinomycetales	Actinomycetaceae	Mobiluncus	Mobiluncus curtisii	3985	0.0411236062680566	ATCC 43063	NC_014246.1.fsa_nt.fna
1328	Bacteria	Firmicutes	Bacilli	Lactobacillales	Streptococcaceae	Streptococcus	Streptococcus anginosus	2355	0.0233543318009478	C238	NC_022239.1.fsa_nt.fna
1260	Bacteria	Firmicutes	Tissierellia	Tissierellales	Peptoniphilaceae	Finegoldia	Finegoldia magna	1144	0.0132236702555233	ATCC 53516	NZ_CM000955.1.fsa_nt.fna
827	Bacteria	Proteobacteria	Epsilonproteobacteria	Campylobacterales	Campylobacteraceae	Campylobacter	Campylobacter ureolyticus	185	0.00249584825459451	RIGS 9880	NZ_CP012195.1.fsa_nt.fna
044
NCBI-TaxID	Kingdom	Phylum	Class	Order	Family	Genus	Species	Number_of_Reads	Relative_Abundance	Sub-Species	Filename
849	Bacteria	Fusobacteria	Fusobacteriia	Fusobacteriales	Fusobacteriaceae	Fusobacterium	Fusobacterium gonidiaformans	390912	0.0304010751676087	3-1-5R strain 3_1_5R	ACDD01.1.fsa_nt.fna
507750	Bacteria	Firmicutes	Tissierellia	Tissierellales	Peptoniphilaceae	Peptoniphilus	Peptoniphilus duerdenii	28422	0.0019628438179005	ATCC BAA-1640	AEEH01.1.fsa_nt.fna
54005	Bacteria	Firmicutes	Tissierellia	Tissierellales	Peptoniphilaceae	Peptoniphilus	Peptoniphilus harei	238259	0.0186544517976984	ACS-146-V-Sch2b	AENP01.1.fsa_nt.fna
202789	Bacteria	Actinobacteria	Actinobacteria	Actinomycetales	Actinomycetaceae	Actinobaculum	Actinobaculum massiliense	343835	0.0244551717659571	ACS-171-V-Col2	AGWL01.1.fsa_nt.fna
322095	Bacteria	Bacteroidetes	Bacteroidia	Bacteroidales	Porphyromonadaceae	Porphyromonas	Porphyromonas somerae	201893	0.0123149871529593	DSM 23386	AQVC01.1.fsa_nt.fna
501496	Bacteria	Bacteroidetes	Bacteroidia	Bacteroidales	Porphyromonadaceae	Porphyromonas	Porphyromonas bennonis	509322	0.0361875216734519	DSM 23058	AQWR01.1.fsa_nt.fna
827	Bacteria	Proteobacteria	Epsilonproteobacteria	Campylobacterales	Campylobacteraceae	Campylobacter	Campylobacter ureolyticus	729	6.02223273729195e-05	DSM 20703	ARGD01.1.fsa_nt.fna
1282	Bacteria	Firmicutes	Bacilli	Bacillales	Staphylococcaceae	Staphylococcus	Staphylococcus epidermidis	2861	0.000160364645687901	NA	GCF_000007645.1_ASM764v1_genomic.fna
1747	Bacteria	Actinobacteria	Actinobacteria	Propionibacteriales	Propionibacteriaceae	Cutibacterium	Cutibacterium acnes	1039243	0.0583505747242747	NA	GCF_000008345.1_ASM834v1_genomic.fna
210	Bacteria	Proteobacteria	Epsilonproteobacteria	Campylobacterales	Helicobacteraceae	Helicobacter	Helicobacter Pylori	222061	0.0191392019340271	NA	GCF_000008525.1_ASM852v1_genomic.fna
817	Bacteria	Bacteroidetes	Bacteroidia	Bacteroidales	Bacteroidaceae	Bacteroides	Bacteroides fragilis	402215	0.0108866867923747	NA	GCF_000009925.1_ASM992v1_genomic.fna
725	Bacteria	Proteobacteria	Gammaproteobacteria	Pasteurellales	Pasteurellaceae	Haemophilus	Haemophilus influenzae	895760	0.0703591810705188	NA	GCF_000027305.1_ASM2730v1_genomic.fna
39496	Bacteria	Firmicutes	Clostridia	Clostridiales	Eubacteriaceae	Eubacterium	Eubacterium ventriosum	19143	0.000958563234057573	NA	GCF_000153885.1_ASM15388v1_genomic.fna
29348	Bacteria	Firmicutes	Erysipelotrichia	Erysipelotrichales	Erysipelotrichaceae	Erysipelatoclostridium	Clostridium spiroforme	21795	0.0012492869540612	NA	GCF_000154805.1_ASM15480v1_genomic.fna
1322	Bacteria	Firmicutes	Clostridia	Clostridiales	Lachnospiraceae	Blautia	Blautia hansenii	978340	0.0459793571293739	NA	GCF_000156675.1_ASM15667v1_genomic.fna
38284	Bacteria	Actinobacteria	Actinobacteria	Corynebacteriales	Corynebacteriaceae	Corynebacterium	Corynebacterium accolens	100615	0.00593453924430559	NA	GCF_000159115.1_ASM15911v1_genomic.fna
43997	Bacteria	Firmicutes	Clostridia	Clostridiales	Lachnospiraceae	Catonella	Catonella morbi	158943	0.00656711257736316	NA	GCF_000160035.2_ASM16003v2_genomic.fna
46125	Bacteria	Firmicutes	Bacilli	Lactobacillales	Aerococcaceae	Abiotrophia	Abiotrophia defectiva	1454746	0.102338357688904	NA	GCF_000160075.2_ASM16007v2_genomic.fna
853	Bacteria	Firmicutes	Clostridia	Clostridiales	Ruminococcaceae	Faecalibacterium	Faecalibacterium prausnitzii	4736	0.000220301327928692	NA	GCF_000162015.1_ASM16201v1_genomic.fna
563032	Bacteria	Actinobacteria	Actinobacteria	Micrococcales	Micrococcaceae	Rothia	Rothia dentocariosa	1563712	0.0896983220822632	NA	GCF_000164695.2_ASM16469v2_genomic.fna
38304	Bacteria	Actinobacteria	Actinobacteria	Corynebacteriales	Corynebacteriaceae	Corynebacterium	Corynebacterium tuberculostearicum	26483	0.00160478797243841	NA	GCF_000175635.1_ASM17563v1_genomic.fna
28127	Bacteria	Bacteroidetes	Bacteroidia	Bacteroidales	Prevotellaceae	Prevotella	Prevotella buccalis	8484	0.000401979231247225	NA	GCF_000177075.1_ASM17707v1_genomic.fna
118748	Bacteria	Firmicutes	Erysipelotrichia	Erysipelotrichales	Erysipelotrichaceae	Bulleidia	Bulleidia extructa	849232	0.0859960512663118	NA	GCF_000177375.1_ASM17737v1_genomic.fna
1638	Bacteria	Firmicutes	Bacilli	Bacillales	Listeriaceae	Listeria	Listeria monocytogenes	1743998	0.0851418815491614	NA	GCF_000196035.1_ASM19603v1_genomic.fna
45201	Bacteria	Proteobacteria	Gammaproteobacteria	Pasteurellales	Pasteurellaceae	Mannheimia	Mannheimia haemolytica	926787	0.0487677651245954	NA	GCF_000376645.1_ASM37664v1_genomic.fna
596324	Bacteria	Spirochaetes	Spirochaetia	Spirochaetales	Spirochaetaceae	Treponema	Treponema vincentii	168292	0.00898174187460958	NA	GCF_000412995.1_Trep_vinc_F0403_V1_genomic.fna
157692	Bacteria	Fusobacteria	Fusobacteriia	Fusobacteriales	Leptotrichiaceae	Leptotrichia	Leptotrichia goodfellowii	1350157	0.0850826666986502	NA	GCF_000516535.1_ASM51653v1_genomic.fna
40543	Bacteria	Fusobacteria	Fusobacteriia	Fusobacteriales	Leptotrichiaceae	Sneathia	Sneathia sanguinegens	9712	0.001081403183171	strain CCUG41628	LOQF01.1.fsa_nt.fna
2097	Bacteria	Tenericutes	Mollicutes	Mycoplasmatales	Mycoplasmataceae	Mycoplasma	Mycoplasma genitalium	60247	0.0149301261762587	G37	NC_000908.2.fsa_nt.fna
1311	Bacteria	Firmicutes	Bacilli	Lactobacillales	Streptococcaceae	Streptococcus	Streptococcus agalactiae	14855	0.00096560967255877	NEM316	NC_004368.1.fsa_nt.fna
33034	Bacteria	Firmicutes	Tissierellia	Tissierellales	Peptoniphilaceae	Anaerococcus	Anaerococcus prevotii	1465	0.000111836817858007	DSM 20548	NC_013171.1.fsa_nt.fna
2051	Bacteria	Actinobacteria	Actinobacteria	Actinomycetales	Actinomycetaceae	Mobiluncus	Mobiluncus curtisii	44954	0.00301060961495233	ATCC 43063	NC_014246.1.fsa_nt.fna
1280	Bacteria	Firmicutes	Bacilli	Bacillales	Staphylococcaceae	Staphylococcus	Staphylococcus aureus	1845733	0.0923654162164996	subsp. aureus ST398	NC_017333.1.fsa_nt.fna
1328	Bacteria	Firmicutes	Bacilli	Lactobacillales	Streptococcaceae	Streptococcus	Streptococcus anginosus	65382	0.00420782793256615	C238	NC_022239.1.fsa_nt.fna
1260	Bacteria	Firmicutes	Tissierellia	Tissierellales	Peptoniphilaceae	Finegoldia	Finegoldia magna	419544	0.0314721735610325	ATCC 53516	NZ_CM000955.1.fsa_nt.fna
045
NCBI-TaxID	Kingdom	Phylum	Class	Order	Family	Genus	Species	Number_of_Reads	Relative_Abundance	Sub-Species	Filename
33029	Bacteria	Firmicutes	Tissierellia	Tissierellales	Peptoniphilaceae	Anaerococcus	Anaerococcus hydrogenalis	30596	0.00660191765355691	DSM 7454	ABXA01.1.fsa_nt.fna
39791	Bacteria	Actinobacteria	Actinobacteria	Corynebacteriales	Corynebacteriaceae	Corynebacterium	Corynebacterium glucuronolyticum	21208	0.00310485139700365	ATCC 51867	ABYP01.1.fsa_nt.fna
38303	Bacteria	Actinobacteria	Actinobacteria	Corynebacteriales	Corynebacteriaceae	Corynebacterium	Corynebacterium pseudogenitalium	49879	0.00781888246984858	ATCC 33035	ABYQ02.1.fsa_nt.fna
849	Bacteria	Fusobacteria	Fusobacteriia	Fusobacteriales	Fusobacteriaceae	Fusobacterium	Fusobacterium gonidiaformans	74827	0.016503530938416	3-1-5R strain 3_1_5R	ACDD01.1.fsa_nt.fna
33034	Bacteria	Firmicutes	Tissierellia	Tissierellales	Peptoniphilaceae	Anaerococcus	Anaerococcus prevotii	24127	0.00579585742067631	ACS-065-V-Col13	AEXM01.1.fsa_nt.fna
29318	Bacteria	Actinobacteria	Actinobacteria	Actinomycetales	Actinomycetaceae	Actinomyces	Actinomyces neuii	56190	0.0107206363635322	BVS029A5	AGWP01.1.fsa_nt.fna
131111	Bacteria	Actinobacteria	Actinobacteria	Actinomycetales	Actinomycetaceae	Actinomyces	Actinomyces turicensis	184466	0.0385356856189874	ACS-279-V-Col4	AGWQ01.1.fsa_nt.fna
28125	Bacteria	Bacteroidetes	Bacteroidia	Bacteroidales	Prevotellaceae	Prevotella	Prevotella bivia	18569	0.00300390186028503	DSM 20514	AJVZ01.1.fsa_nt.fna
501496	Bacteria	Bacteroidetes	Bacteroidia	Bacteroidales	Porphyromonadaceae	Porphyromonas	Porphyromonas bennonis	70495	0.0142047409344316	DSM 23058	AQWR01.1.fsa_nt.fna
827	Bacteria	Proteobacteria	Epsilonproteobacteria	Campylobacterales	Campylobacteraceae	Campylobacter	Campylobacter ureolyticus	35542	0.00832684473691881	DSM 20703	ARGD01.1.fsa_nt.fna
598660	Bacteria	Actinobacteria	Actinobacteria	Corynebacteriales	Corynebacteriaceae	Corynebacterium	Corynebacterium pyruviciproducens	34721	0.00523527729220566	ATCC BAA-1742	ATBY01.1.fsa_nt.fna
1351	Bacteria	Firmicutes	Bacilli	Lactobacillales	Enterococcaceae	Enterococcus	Enterococcus faecalis	361436	0.0503050561560332	13-SD-W-01	ATIO01.1.fsa_nt.fna
184870	Bacteria	Actinobacteria	Actinobacteria	Actinomycetales	Actinomycetaceae	Varibaculum	Varibaculum cambriense	11098	0.00223657838736938	DSM 15806	ATUF01.1.fsa_nt.fna
190146	Bacteria	Actinobacteria	Actinobacteria	Actinomycetales	Actinomycetaceae	Actinotignum	Actinotignum urinale	147141	0.0312375450486167	DSM 15805	ATUY01.1.fsa_nt.fna
33012	Bacteria	Actinobacteria	Actinobacteria	Propionibacteriales	Propionibacteriaceae	Propionimicrobium	Propionimicrobium lymphophilum	110924	0.022215937965657	DSM 4903	AUIB01.1.fsa_nt.fna
28128	Bacteria	Bacteroidetes	Bacteroidia	Bacteroidales	Prevotellaceae	Prevotella	Prevotella corporis	128016	0.0187002979634518	strain=DSM 18810	AUME01.1.fsa_nt.fna
1111131	Bacteria	Actinobacteria	Actinobacteria	Actinobacteria	Propionibacteriales	Propionibacteriaceae	Propionimicrobium sp. BV2F7	98501	0.0198016171714379	NA	AZIS01.1.fsa_nt.fna
386414	Bacteria	Bacteroidetes	Bacteroidia	Bacteroidales	Prevotellaceae	Prevotella	Prevotella timonensis	41078	0.00535658452133135	4401737	CBQQ01.1.fsa_nt.fna
59505	Bacteria	Actinobacteria	Actinobacteria	Actinomycetales	Actinomycetaceae	Actinotignum	Actinobaculum schaalii	148984	0.028128526683535	strain CCUG 27420	CP008802.1.fsa_nt.fna
851	Bacteria	Fusobacteria	Fusobacteriia	Fusobacteriales	Fusobacteriaceae	Fusobacterium	Fusobacterium nucleatum	38399	0.00719916370024565	NA	GCF_000007325.1_ASM732v1_genomic.fna
1282	Bacteria	Firmicutes	Bacilli	Bacillales	Staphylococcaceae	Staphylococcus	Staphylococcus epidermidis	196970	0.0313111813375621	NA	GCF_000007645.1_ASM764v1_genomic.fna
1351	Bacteria	Firmicutes	Bacilli	Lactobacillales	Enterococcaceae	Enterococcus	Enterococcus faecalis	101143	0.0122721727736933	NA	GCF_000007785.1_ASM778v1_genomic.fna
1747	Bacteria	Actinobacteria	Actinobacteria	Propionibacteriales	Propionibacteriaceae	Cutibacterium	Cutibacterium acnes	85051	0.0135430365814487	NA	GCF_000008345.1_ASM834v1_genomic.fna
210	Bacteria	Proteobacteria	Epsilonproteobacteria	Campylobacterales	Helicobacteraceae	Helicobacter	Helicobacter Pylori	108523	0.0265266203300597	NA	GCF_000008525.1_ASM852v1_genomic.fna
2130	Bacteria	Tenericutes	Mollicutes	Mycoplasmatales	Mycoplasmataceae	Ureaplasma	Ureaplasma urealyticum	38470	0.0179347300776325	NA	GCF_000021265.1_ASM2126v1_genomic.fna
34105	Bacteria	Fusobacteria	Fusobacteriia	Fusobacteriales	Leptotrichiaceae	Streptobacillus	Streptobacillus moniliformis	2708	0.000659783706585196	NA	GCF_000024565.1_ASM2456v1_genomic.fna
29466	Bacteria	Firmicutes	Negativicutes	Veillonellales	Veillonellaceae	Veillonella	Veillonella parvula	383	7.32325564961737e-05	NA	GCF_000024945.1_ASM2494v1_genomic.fna
28037	Bacteria	Firmicutes	Bacilli	Lactobacillales	Streptococcaceae	Streptococcus	Streptococcus mitis	48242	0.00916206778099799	NA	GCF_000027165.1_ASM2716v1_genomic.fna
725	Bacteria	Proteobacteria	Gammaproteobacteria	Pasteurellales	Pasteurellaceae	Haemophilus	Haemophilus influenzae	145476	0.0324062709757998	NA	GCF_000027305.1_ASM2730v1_genomic.fna
480	Bacteria	Proteobacteria	Gammaproteobacteria	Pseudomonadales	Moraxellaceae	Moraxella	Moraxella catarrhalis	119292	0.0261007715539558	NA	GCF_000092265.1_ASM9226v1_genomic.fna
33039	Bacteria	Firmicutes	Clostridia	Clostridiales	Ruminococcaceae	Ruminococcus	Ruminococcus torques	51952	0.00772507910588386	NA	GCF_000153925.1_ASM15392v1_genomic.fna
29348	Bacteria	Firmicutes	Erysipelotrichia	Erysipelotrichales	Erysipelotrichaceae	Erysipelatoclostridium	Clostridium spiroforme	71918	0.0116909964883233	NA	GCF_000154805.1_ASM15480v1_genomic.fna
1322	Bacteria	Firmicutes	Clostridia	Clostridiales	Lachnospiraceae	Blautia	Blautia hansenii	12714	0.00169458707194432	NA	GCF_000156675.1_ASM15667v1_genomic.fna
61171	Bacteria	Firmicutes	Erysipelotrichia	Erysipelotrichales	Erysipelotrichaceae	Holdemania	Holdemania filiformis	158176	0.0163963315494013	NA	GCF_000157995.1_ASM15799v1_genomic.fna
38284	Bacteria	Actinobacteria	Actinobacteria	Corynebacteriales	Corynebacteriaceae	Corynebacterium	Corynebacterium accolens	102520	0.0171491053902342	NA	GCF_000159115.1_ASM15911v1_genomic.fna
43997	Bacteria	Firmicutes	Clostridia	Clostridiales	Lachnospiraceae	Catonella	Catonella morbi	25909	0.00303593384375584	NA	GCF_000160035.2_ASM16003v2_genomic.fna
218538	Bacteria	Firmicutes	Negativicutes	Veillonellales	Veillonellaceae	Dialister	Dialister invisus	133	2.85985501835385e-05	NA	GCF_000160055.1_ASM16005v1_genomic.fna
46125	Bacteria	Firmicutes	Bacilli	Lactobacillales	Aerococcaceae	Abiotrophia	Abiotrophia defectiva	3658	0.000729799514039338	NA	GCF_000160075.2_ASM16007v2_genomic.fna
629741	Bacteria	Proteobacteria	Betaproteobacteria	Neisseriales	Neisseriaceae	Kingella	Kingella oralis	305772	0.0517966668854737	NA	GCF_000160435.1_ASM16043v1_genomic.fna
853	Bacteria	Firmicutes	Clostridia	Clostridiales	Ruminococcaceae	Faecalibacterium	Faecalibacterium prausnitzii	272208	0.0359099584947379	NA	GCF_000162015.1_ASM16201v1_genomic.fna
1318	Bacteria	Firmicutes	Bacilli	Lactobacillales	Streptococcaceae	Streptococcus	Streptococcus parasanguinis	1511	0.000286029272928514	NA	GCF_000164675.2_ASM16467v2_genomic.fna
563032	Bacteria	Actinobacteria	Actinobacteria	Micrococcales	Micrococcaceae	Rothia	Rothia dentocariosa	36661	0.00596403872045362	NA	GCF_000164695.2_ASM16469v2_genomic.fna
1379	Bacteria	Firmicutes	Bacilli	Bacillales	Bacillales Family XI. Incertae Sedis	Gemella	Gemella haemolysans	31775	0.00676033290929136	NA	GCF_000173915.1_ASM17391v1_genomic.fna
38304	Bacteria	Actinobacteria	Actinobacteria	Corynebacteriales	Corynebacteriaceae	Corynebacterium	Corynebacterium tuberculostearicum	29621	0.00509048068091553	NA	GCF_000175635.1_ASM17563v1_genomic.fna
28127	Bacteria	Bacteroidetes	Bacteroidia	Bacteroidales	Prevotellaceae	Prevotella	Prevotella buccalis	23864	0.00320667387101798	NA	GCF_000177075.1_ASM17707v1_genomic.fna
118748	Bacteria	Firmicutes	Erysipelotrichia	Erysipelotrichales	Erysipelotrichaceae	Bulleidia	Bulleidia extructa	224651	0.0645162495035726	NA	GCF_000177375.1_ASM17737v1_genomic.fna
488	Bacteria	Proteobacteria	Betaproteobacteria	Neisseriales	Neisseriaceae	Neisseria	Neisseria mucosa	19805	0.00372176845401939	NA	GCF_000186165.1_Neis_muco_C102_V1_genomic.fna
594	Bacteria	Proteobacteria	Gammaproteobacteria	Enterobacterales	Enterobacteriaceae	Salmonella	Salmonella enterica	66389	0.00527212972364921	NA	GCF_000195995.1_ASM19599v1_genomic.fna
1638	Bacteria	Firmicutes	Bacilli	Bacillales	Listeriaceae	Listeria	Listeria monocytogenes	104992	0.0145365741117144	NA	GCF_000196035.1_ASM19603v1_genomic.fna
1308	Bacteria	Firmicutes	Bacilli	Lactobacillales	Streptococcaceae	Streptococcus	Streptococcus thermophilus	121293	0.0256224912240904	NA	GCF_000253395.1_ASM25339v1_genomic.fna
45201	Bacteria	Proteobacteria	Gammaproteobacteria	Pasteurellales	Pasteurellaceae	Mannheimia	Mannheimia haemolytica	23426	0.00349590527529348	NA	GCF_000376645.1_ASM37664v1_genomic.fna
157692	Bacteria	Fusobacteria	Fusobacteriia	Fusobacteriales	Leptotrichiaceae	Leptotrichia	Leptotrichia goodfellowii	4993	0.000892333061516099	NA	GCF_000516535.1_ASM51653v1_genomic.fna
495	Bacteria	Proteobacteria	Betaproteobacteria	Neisseriales	Neisseriaceae	Neisseria	Neisseria elongata	59095	0.0106760021952241	NA	GCF_000818035.1_ASM81803v1_genomic.fna
33032	Bacteria	Firmicutes	Tissierellia	Tissierellales	Peptoniphilaceae	Anaerococcus	Anaerococcus lactolyticus	60552	0.0127453117629496	S7-1-13	JRMW01.1.fsa_nt.fna
40543	Bacteria	Fusobacteria	Fusobacteriia	Fusobacteriales	Leptotrichiaceae	Sneathia	Sneathia sanguinegens	105355	0.0332692276321257	strain CCUG41628	LOQF01.1.fsa_nt.fna
755172	Bacteria	Firmicutes	Tissierellia	Tissierellales	Peptoniphilaceae	Peptoniphilus	Peptoniphilus coxii	81572	0.0181203851484303	strain DNF00729	LSDG01.1.fsa_nt.fna
2097	Bacteria	Tenericutes	Mollicutes	Mycoplasmatales	Mycoplasmataceae	Mycoplasma	Mycoplasma genitalium	93222	0.0655171602501973	G37	NC_000908.2.fsa_nt.fna
33034	Bacteria	Firmicutes	Tissierellia	Tissierellales	Peptoniphilaceae	Anaerococcus	Anaerococcus prevotii	19011	0.00411586134448899	DSM 20548	NC_013171.1.fsa_nt.fna
2051	Bacteria	Actinobacteria	Actinobacteria	Actinomycetales	Actinomycetaceae	Mobiluncus	Mobiluncus curtisii	275626	0.0523497826354066	ATCC 43063	NC_014246.1.fsa_nt.fna
1328	Bacteria	Firmicutes	Bacilli	Lactobacillales	Streptococcaceae	Streptococcus	Streptococcus anginosus	12865	0.00234810848957477	C238	NC_022239.1.fsa_nt.fna
1260	Bacteria	Firmicutes	Tissierellia	Tissierellales	Peptoniphilaceae	Finegoldia	Finegoldia magna	1553	0.000330391812184974	ATCC 53516	NZ_CM000955.1.fsa_nt.fna
827	Bacteria	Proteobacteria	Epsilonproteobacteria	Campylobacterales	Campylobacteraceae	Campylobacter	Campylobacter ureolyticus	161024	0.0399824030692065	RIGS 9880	NZ_CP012195.1.fsa_nt.fna
046
NCBI-TaxID	Kingdom	Phylum	Class	Order	Family	Genus	Species	Number_of_Reads	Relative_Abundance	Sub-Species	Filename
33029	Bacteria	Firmicutes	Tissierellia	Tissierellales	Peptoniphilaceae	Anaerococcus	Anaerococcus hydrogenalis	47555	0.00220535391064899	DSM 7454	ABXA01.1.fsa_nt.fna
507750	Bacteria	Firmicutes	Tissierellia	Tissierellales	Peptoniphilaceae	Peptoniphilus	Peptoniphilus duerdenii	197668	0.00832056335887073	ATCC BAA-1640	AEEH01.1.fsa_nt.fna
54005	Bacteria	Firmicutes	Tissierellia	Tissierellales	Peptoniphilaceae	Peptoniphilus	Peptoniphilus harei	396019	0.018898809767319	ACS-146-V-Sch2b	AENP01.1.fsa_nt.fna
33034	Bacteria	Firmicutes	Tissierellia	Tissierellales	Peptoniphilaceae	Anaerococcus	Anaerococcus prevotii	6340	0.000327325834798986	ACS-065-V-Col13	AEXM01.1.fsa_nt.fna
202789	Bacteria	Actinobacteria	Actinobacteria	Actinomycetales	Actinomycetaceae	Actinobaculum	Actinobaculum massiliense	23104	0.00100159711560418	ACS-171-V-Col2	AGWL01.1.fsa_nt.fna
29318	Bacteria	Actinobacteria	Actinobacteria	Actinomycetales	Actinomycetaceae	Actinomyces	Actinomyces neuii	35924	0.00147306828131328	BVS029A5	AGWP01.1.fsa_nt.fna
131111	Bacteria	Actinobacteria	Actinobacteria	Actinomycetales	Actinomycetaceae	Actinomyces	Actinomyces turicensis	71460	0.0032083846428781	ACS-279-V-Col4	AGWQ01.1.fsa_nt.fna
33012	Bacteria	Actinobacteria	Actinobacteria	Propionibacteriales	Propionibacteriaceae	Propionimicrobium	Propionimicrobium lymphophilum	1818651	0.0704625057005921	ACS-093-V-SCH5	AGZR01.1.fsa_nt.fna
28125	Bacteria	Bacteroidetes	Bacteroidia	Bacteroidales	Prevotellaceae	Prevotella	Prevotella bivia	643286	0.0223654675099202	DSM 20514	AJVZ01.1.fsa_nt.fna
322095	Bacteria	Bacteroidetes	Bacteroidia	Bacteroidales	Porphyromonadaceae	Porphyromonas	Porphyromonas somerae	324157	0.0120518400905489	DSM 23386	AQVC01.1.fsa_nt.fna
598660	Bacteria	Actinobacteria	Actinobacteria	Corynebacteriales	Corynebacteriaceae	Corynebacterium	Corynebacterium pyruviciproducens	157654	0.00510892016444964	ATCC BAA-1742	ATBY01.1.fsa_nt.fna
1351	Bacteria	Firmicutes	Bacilli	Lactobacillales	Enterococcaceae	Enterococcus	Enterococcus faecalis	1280186	0.0382939319894179	13-SD-W-01	ATIO01.1.fsa_nt.fna
190146	Bacteria	Actinobacteria	Actinobacteria	Actinomycetales	Actinomycetaceae	Actinotignum	Actinotignum urinale	152946	0.0069784339582691	DSM 15805	ATUY01.1.fsa_nt.fna
33012	Bacteria	Actinobacteria	Actinobacteria	Propionibacteriales	Propionibacteriaceae	Propionimicrobium	Propionimicrobium lymphophilum	434705	0.0187115784462684	DSM 4903	AUIB01.1.fsa_nt.fna
28128	Bacteria	Bacteroidetes	Bacteroidia	Bacteroidales	Prevotellaceae	Prevotella	Prevotella corporis	638247	0.020037785018712	strain=DSM 18810	AUME01.1.fsa_nt.fna
1111134	Bacteria	Firmicutes	Tissierellia	Tissierellales	Peptoniphilaceae	Peptoniphilus	Peptoniphilus sp. BV3C26	1019591	0.0463845717842913	NA	AWXB01.1.fsa_nt.fna
1111131	Bacteria	Actinobacteria	Actinobacteria	Actinobacteria	Propionibacteriales	Propionibacteriaceae	Propionimicrobium sp. BV2F7	227217	0.00981697079841536	NA	AZIS01.1.fsa_nt.fna
28130	Bacteria	Bacteroidetes	Bacteroidia	Bacteroidales	Prevotellaceae	Prevotella	Prevotella disiens	460147	0.0144139007231046	JCM 6334	BAIS01.1.fsa_nt.fna
386414	Bacteria	Bacteroidetes	Bacteroidia	Bacteroidales	Prevotellaceae	Prevotella	Prevotella timonensis	188675	0.00528773506664803	4401737	CBQQ01.1.fsa_nt.fna
59505	Bacteria	Actinobacteria	Actinobacteria	Actinomycetales	Actinomycetaceae	Actinotignum	Actinobaculum schaalii	431472	0.0175080037158721	strain CCUG 27420	CP008802.1.fsa_nt.fna
1282	Bacteria	Firmicutes	Bacilli	Bacillales	Staphylococcaceae	Staphylococcus	Staphylococcus epidermidis	1229532	0.042006438540081	NA	GCF_000007645.1_ASM764v1_genomic.fna
1351	Bacteria	Firmicutes	Bacilli	Lactobacillales	Enterococcaceae	Enterococcus	Enterococcus faecalis	1914451	0.0499236744154463	NA	GCF_000007785.1_ASM778v1_genomic.fna
1747	Bacteria	Actinobacteria	Actinobacteria	Propionibacteriales	Propionibacteriaceae	Cutibacterium	Cutibacterium acnes	64817	0.00221820771163914	NA	GCF_000008345.1_ASM834v1_genomic.fna
210	Bacteria	Proteobacteria	Epsilonproteobacteria	Campylobacterales	Helicobacteraceae	Helicobacter	Helicobacter Pylori	863548	0.0453652460349872	NA	GCF_000008525.1_ASM852v1_genomic.fna
817	Bacteria	Bacteroidetes	Bacteroidia	Bacteroidales	Bacteroidaceae	Bacteroides	Bacteroides fragilis	315345	0.00520245903872854	NA	GCF_000009925.1_ASM992v1_genomic.fna
2130	Bacteria	Tenericutes	Mollicutes	Mycoplasmatales	Mycoplasmataceae	Ureaplasma	Ureaplasma urealyticum	27389	0.00274426149366161	NA	GCF_000021265.1_ASM2126v1_genomic.fna
34105	Bacteria	Fusobacteria	Fusobacteriia	Fusobacteriales	Leptotrichiaceae	Streptobacillus	Streptobacillus moniliformis	4159	0.000217780256032865	NA	GCF_000024565.1_ASM2456v1_genomic.fna
29466	Bacteria	Firmicutes	Negativicutes	Veillonellales	Veillonellaceae	Veillonella	Veillonella parvula	59528	0.00244626425921972	NA	GCF_000024945.1_ASM2494v1_genomic.fna
28037	Bacteria	Firmicutes	Bacilli	Lactobacillales	Streptococcaceae	Streptococcus	Streptococcus mitis	312203	0.0127433005272691	NA	GCF_000027165.1_ASM2716v1_genomic.fna
480	Bacteria	Proteobacteria	Gammaproteobacteria	Pseudomonadales	Moraxellaceae	Moraxella	Moraxella catarrhalis	374255	0.0175989312265007	NA	GCF_000092265.1_ASM9226v1_genomic.fna
39496	Bacteria	Firmicutes	Clostridia	Clostridiales	Eubacteriaceae	Eubacterium	Eubacterium ventriosum	129086	0.00393980898373252	NA	GCF_000153885.1_ASM15388v1_genomic.fna
33039	Bacteria	Firmicutes	Clostridia	Clostridiales	Ruminococcaceae	Ruminococcus	Ruminococcus torques	257133	0.00821741344274031	NA	GCF_000153925.1_ASM15392v1_genomic.fna
29348	Bacteria	Firmicutes	Erysipelotrichia	Erysipelotrichales	Erysipelotrichaceae	Erysipelatoclostridium	Clostridium spiroforme	794508	0.0277580440411435	NA	GCF_000154805.1_ASM15480v1_genomic.fna
1322	Bacteria	Firmicutes	Clostridia	Clostridiales	Lachnospiraceae	Blautia	Blautia hansenii	630936	0.0180735575849533	NA	GCF_000156675.1_ASM15667v1_genomic.fna
61171	Bacteria	Firmicutes	Erysipelotrichia	Erysipelotrichales	Erysipelotrichaceae	Holdemania	Holdemania filiformis	44	9.80246807567511e-07	NA	GCF_000157995.1_ASM15799v1_genomic.fna
38284	Bacteria	Actinobacteria	Actinobacteria	Corynebacteriales	Corynebacteriaceae	Corynebacterium	Corynebacterium accolens	796718	0.0286427134534265	NA	GCF_000159115.1_ASM15911v1_genomic.fna
43997	Bacteria	Firmicutes	Clostridia	Clostridiales	Lachnospiraceae	Catonella	Catonella morbi	104206	0.00262428522594433	NA	GCF_000160035.2_ASM16003v2_genomic.fna
218538	Bacteria	Firmicutes	Negativicutes	Veillonellales	Veillonellaceae	Dialister	Dialister invisus	180036	0.00832009698128864	NA	GCF_000160055.1_ASM16005v1_genomic.fna
46125	Bacteria	Firmicutes	Bacilli	Lactobacillales	Aerococcaceae	Abiotrophia	Abiotrophia defectiva	1454561	0.062368954646339	NA	GCF_000160075.2_ASM16007v2_genomic.fna
754	Bacteria	Proteobacteria	Gammaproteobacteria	Pasteurellales	Pasteurellaceae	Pasteurella	Pasteurella dagmatis	39365	0.00152396694351081	NA	GCF_000163475.1_ASM16347v1_genomic.fna
1318	Bacteria	Firmicutes	Bacilli	Lactobacillales	Streptococcaceae	Streptococcus	Streptococcus parasanguinis	295614	0.0120267330994258	NA	GCF_000164675.2_ASM16467v2_genomic.fna
563032	Bacteria	Actinobacteria	Actinobacteria	Micrococcales	Micrococcaceae	Rothia	Rothia dentocariosa	459996	0.0160829925156029	NA	GCF_000164695.2_ASM16469v2_genomic.fna
1379	Bacteria	Firmicutes	Bacilli	Bacillales	Bacillales Family XI. Incertae Sedis	Gemella	Gemella haemolysans	14594	0.000667319050326093	NA	GCF_000173915.1_ASM17391v1_genomic.fna
28127	Bacteria	Bacteroidetes	Bacteroidia	Bacteroidales	Prevotellaceae	Prevotella	Prevotella buccalis	116165	0.00335477584020696	NA	GCF_000177075.1_ASM17707v1_genomic.fna
118748	Bacteria	Firmicutes	Erysipelotrichia	Erysipelotrichales	Erysipelotrichaceae	Bulleidia	Bulleidia extructa	269642	0.0166427447978139	NA	GCF_000177375.1_ASM17737v1_genomic.fna
488	Bacteria	Proteobacteria	Betaproteobacteria	Neisseriales	Neisseriaceae	Neisseria	Neisseria mucosa	75498	0.00304920489293747	NA	GCF_000186165.1_Neis_muco_C102_V1_genomic.fna
594	Bacteria	Proteobacteria	Gammaproteobacteria	Enterobacterales	Enterobacteriaceae	Salmonella	Salmonella enterica	761425	0.0129955226350274	NA	GCF_000195995.1_ASM19599v1_genomic.fna
1638	Bacteria	Firmicutes	Bacilli	Bacillales	Listeriaceae	Listeria	Listeria monocytogenes	1557396	0.0463427253346756	NA	GCF_000196035.1_ASM19603v1_genomic.fna
1308	Bacteria	Firmicutes	Bacilli	Lactobacillales	Streptococcaceae	Streptococcus	Streptococcus thermophilus	105553	0.00479217703680729	NA	GCF_000253395.1_ASM25339v1_genomic.fna
596324	Bacteria	Spirochaetes	Spirochaetia	Spirochaetales	Spirochaetaceae	Treponema	Treponema vincentii	300833	0.00978605894314624	NA	GCF_000412995.1_Trep_vinc_F0403_V1_genomic.fna
157692	Bacteria	Fusobacteria	Fusobacteriia	Fusobacteriales	Leptotrichiaceae	Leptotrichia	Leptotrichia goodfellowii	2204924	0.0846906956306089	NA	GCF_000516535.1_ASM51653v1_genomic.fna
495	Bacteria	Proteobacteria	Betaproteobacteria	Neisseriales	Neisseriaceae	Neisseria	Neisseria elongata	10834	0.000420652433788139	NA	GCF_000818035.1_ASM81803v1_genomic.fna
40543	Bacteria	Fusobacteria	Fusobacteriia	Fusobacteriales	Leptotrichiaceae	Sneathia	Sneathia sanguinegens	514625	0.0349265030100006	strain CCUG41628	LOQF01.1.fsa_nt.fna
755172	Bacteria	Firmicutes	Tissierellia	Tissierellales	Peptoniphilaceae	Peptoniphilus	Peptoniphilus coxii	15630	0.000746211519522144	strain DNF00729	LSDG01.1.fsa_nt.fna
2097	Bacteria	Tenericutes	Mollicutes	Mycoplasmatales	Mycoplasmataceae	Mycoplasma	Mycoplasma genitalium	269250	0.0406695173517043	G37	NC_000908.2.fsa_nt.fna
1311	Bacteria	Firmicutes	Bacilli	Lactobacillales	Streptococcaceae	Streptococcus	Streptococcus agalactiae	248846	0.00985927249574809	NEM316	NC_004368.1.fsa_nt.fna
33034	Bacteria	Firmicutes	Tissierellia	Tissierellales	Peptoniphilaceae	Anaerococcus	Anaerococcus prevotii	226791	0.0105525701335434	DSM 20548	NC_013171.1.fsa_nt.fna
2051	Bacteria	Actinobacteria	Actinobacteria	Actinomycetales	Actinomycetaceae	Mobiluncus	Mobiluncus curtisii	515354	0.0210366707043516	ATCC 43063	NC_014246.1.fsa_nt.fna
1328	Bacteria	Firmicutes	Bacilli	Lactobacillales	Streptococcaceae	Streptococcus	Streptococcus anginosus	148255	0.00581559794798232	C238	NC_022239.1.fsa_nt.fna
827	Bacteria	Proteobacteria	Epsilonproteobacteria	Campylobacterales	Campylobacteraceae	Campylobacter	Campylobacter ureolyticus	14034	0.000748921695385458	RIGS 9880	NZ_CP012195.1.fsa_nt.fna
047
NCBI-TaxID	Kingdom	Phylum	Class	Order	Family	Genus	Species	Number_of_Reads	Relative_Abundance	Sub-Species	Filename
39791	Bacteria	Actinobacteria	Actinobacteria	Corynebacteriales	Corynebacteriaceae	Corynebacterium	Corynebacterium glucuronolyticum	331	6.3935289367528e-06	ATCC 51867	ABYP01.1.fsa_nt.fna
38303	Bacteria	Actinobacteria	Actinobacteria	Corynebacteriales	Corynebacteriaceae	Corynebacterium	Corynebacterium pseudogenitalium	1234710	0.0255366221012675	ATCC 33035	ABYQ02.1.fsa_nt.fna
54005	Bacteria	Firmicutes	Tissierellia	Tissierellales	Peptoniphilaceae	Peptoniphilus	Peptoniphilus harei	4217	0.000123542649639616	ACS-146-V-Sch2b	AENP01.1.fsa_nt.fna
33034	Bacteria	Firmicutes	Tissierellia	Tissierellales	Peptoniphilaceae	Anaerococcus	Anaerococcus prevotii	4554	0.00014433741807431	ACS-065-V-Col13	AEXM01.1.fsa_nt.fna
29318	Bacteria	Actinobacteria	Actinobacteria	Actinomycetales	Actinomycetaceae	Actinomyces	Actinomyces neuii	930907	0.0234336190911615	BVS029A5	AGWP01.1.fsa_nt.fna
131111	Bacteria	Actinobacteria	Actinobacteria	Actinomycetales	Actinomycetaceae	Actinomyces	Actinomyces turicensis	76390	0.00210549787199499	ACS-279-V-Col4	AGWQ01.1.fsa_nt.fna
33012	Bacteria	Actinobacteria	Actinobacteria	Propionibacteriales	Propionibacteriaceae	Propionimicrobium	Propionimicrobium lymphophilum	655327	0.0155869685308674	ACS-093-V-SCH5	AGZR01.1.fsa_nt.fna
28125	Bacteria	Bacteroidetes	Bacteroidia	Bacteroidales	Prevotellaceae	Prevotella	Prevotella bivia	266109	0.00567973827431038	DSM 20514	AJVZ01.1.fsa_nt.fna
322095	Bacteria	Bacteroidetes	Bacteroidia	Bacteroidales	Porphyromonadaceae	Porphyromonas	Porphyromonas somerae	2173099	0.049598934612962	DSM 23386	AQVC01.1.fsa_nt.fna
501496	Bacteria	Bacteroidetes	Bacteroidia	Bacteroidales	Porphyromonadaceae	Porphyromonas	Porphyromonas bennonis	727686	0.0193459721950049	DSM 23058	AQWR01.1.fsa_nt.fna
598660	Bacteria	Actinobacteria	Actinobacteria	Corynebacteriales	Corynebacteriaceae	Corynebacterium	Corynebacterium pyruviciproducens	580878	0.0115559041302339	ATCC BAA-1742	ATBY01.1.fsa_nt.fna
184870	Bacteria	Actinobacteria	Actinobacteria	Actinomycetales	Actinomycetaceae	Varibaculum	Varibaculum cambriense	560495	0.0149033082158314	DSM 15806	ATUF01.1.fsa_nt.fna
190146	Bacteria	Actinobacteria	Actinobacteria	Actinomycetales	Actinomycetaceae	Actinotignum	Actinotignum urinale	1161465	0.0325327560335201	DSM 15805	ATUY01.1.fsa_nt.fna
1111134	Bacteria	Firmicutes	Tissierellia	Tissierellales	Peptoniphilaceae	Peptoniphilus	Peptoniphilus sp. BV3C26	75079	0.00209681887611821	NA	AWXB01.1.fsa_nt.fna
59505	Bacteria	Actinobacteria	Actinobacteria	Actinomycetales	Actinomycetaceae	Actinotignum	Actinobaculum schaalii	979592	0.0244019269007541	strain CCUG 27420	CP008802.1.fsa_nt.fna
210	Bacteria	Proteobacteria	Epsilonproteobacteria	Campylobacterales	Helicobacteraceae	Helicobacter	Helicobacter Pylori	503278	0.0162307883281046	NA	GCF_000008525.1_ASM852v1_genomic.fna
817	Bacteria	Bacteroidetes	Bacteroidia	Bacteroidales	Bacteroidaceae	Bacteroides	Bacteroides fragilis	296043	0.00299828144044547	NA	GCF_000009925.1_ASM992v1_genomic.fna
2130	Bacteria	Tenericutes	Mollicutes	Mycoplasmatales	Mycoplasmataceae	Ureaplasma	Ureaplasma urealyticum	1514121	0.0931332542922264	NA	GCF_000021265.1_ASM2126v1_genomic.fna
28037	Bacteria	Firmicutes	Bacilli	Lactobacillales	Streptococcaceae	Streptococcus	Streptococcus mitis	6202369	0.155416574808085	NA	GCF_000027165.1_ASM2716v1_genomic.fna
725	Bacteria	Proteobacteria	Gammaproteobacteria	Pasteurellales	Pasteurellaceae	Haemophilus	Haemophilus influenzae	655454	0.0192642215022244	NA	GCF_000027305.1_ASM2730v1_genomic.fna
39496	Bacteria	Firmicutes	Clostridia	Clostridiales	Eubacteriaceae	Eubacterium	Eubacterium ventriosum	2668	4.99892622811699e-05	NA	GCF_000153885.1_ASM15388v1_genomic.fna
38284	Bacteria	Actinobacteria	Actinobacteria	Corynebacteriales	Corynebacteriaceae	Corynebacterium	Corynebacterium accolens	64186	0.00141659179056303	NA	GCF_000159115.1_ASM15911v1_genomic.fna
43997	Bacteria	Firmicutes	Clostridia	Clostridiales	Lachnospiraceae	Catonella	Catonella morbi	1410305	0.0218035010581286	NA	GCF_000160035.2_ASM16003v2_genomic.fna
218538	Bacteria	Firmicutes	Negativicutes	Veillonellales	Veillonellaceae	Dialister	Dialister invisus	3020241	0.0856851402393194	NA	GCF_000160055.1_ASM16005v1_genomic.fna
46125	Bacteria	Firmicutes	Bacilli	Lactobacillales	Aerococcaceae	Abiotrophia	Abiotrophia defectiva	860441	0.02264918098184	NA	GCF_000160075.2_ASM16007v2_genomic.fna
629741	Bacteria	Proteobacteria	Betaproteobacteria	Neisseriales	Neisseriaceae	Kingella	Kingella oralis	631309	0.0141096947294978	NA	GCF_000160435.1_ASM16043v1_genomic.fna
853	Bacteria	Firmicutes	Clostridia	Clostridiales	Ruminococcaceae	Faecalibacterium	Faecalibacterium prausnitzii	78796	0.00137148078417621	NA	GCF_000162015.1_ASM16201v1_genomic.fna
754	Bacteria	Proteobacteria	Gammaproteobacteria	Pasteurellales	Pasteurellaceae	Pasteurella	Pasteurella dagmatis	202740	0.0048183640837772	NA	GCF_000163475.1_ASM16347v1_genomic.fna
1318	Bacteria	Firmicutes	Bacilli	Lactobacillales	Streptococcaceae	Streptococcus	Streptococcus parasanguinis	643443	0.0160704351064751	NA	GCF_000164675.2_ASM16467v2_genomic.fna
563032	Bacteria	Actinobacteria	Actinobacteria	Micrococcales	Micrococcaceae	Rothia	Rothia dentocariosa	494360	0.0106108703470945	NA	GCF_000164695.2_ASM16469v2_genomic.fna
203	Bacteria	Proteobacteria	Epsilonproteobacteria	Campylobacterales	Campylobacteraceae	Campylobacter	Campylobacter rectus	3142193	0.067253510803555	NA	GCF_000174175.1_ASM17417v1_genomic.fna
38304	Bacteria	Actinobacteria	Actinobacteria	Corynebacteriales	Corynebacteriaceae	Corynebacterium	Corynebacterium tuberculostearicum	882	1.99985818401668e-05	NA	GCF_000175635.1_ASM17563v1_genomic.fna
28127	Bacteria	Bacteroidetes	Bacteroidia	Bacteroidales	Prevotellaceae	Prevotella	Prevotella buccalis	10350	0.000183494663993624	NA	GCF_000177075.1_ASM17707v1_genomic.fna
118748	Bacteria	Firmicutes	Erysipelotrichia	Erysipelotrichales	Erysipelotrichaceae	Bulleidia	Bulleidia extructa	188642	0.00714777191794392	NA	GCF_000177375.1_ASM17737v1_genomic.fna
488	Bacteria	Proteobacteria	Betaproteobacteria	Neisseriales	Neisseriaceae	Neisseria	Neisseria mucosa	508508	0.0126079312079258	NA	GCF_000186165.1_Neis_muco_C102_V1_genomic.fna
594	Bacteria	Proteobacteria	Gammaproteobacteria	Enterobacterales	Enterobacteriaceae	Salmonella	Salmonella enterica	2279381	0.0238824249491944	NA	GCF_000195995.1_ASM19599v1_genomic.fna
1638	Bacteria	Firmicutes	Bacilli	Bacillales	Listeriaceae	Listeria	Listeria monocytogenes	124296	0.00227056818294103	NA	GCF_000196035.1_ASM19603v1_genomic.fna
1308	Bacteria	Firmicutes	Bacilli	Lactobacillales	Streptococcaceae	Streptococcus	Streptococcus thermophilus	8093	0.000225562392640347	NA	GCF_000253395.1_ASM25339v1_genomic.fna
45201	Bacteria	Proteobacteria	Gammaproteobacteria	Pasteurellales	Pasteurellaceae	Mannheimia	Mannheimia haemolytica	2003257	0.0394429803844068	NA	GCF_000376645.1_ASM37664v1_genomic.fna
157692	Bacteria	Fusobacteria	Fusobacteriia	Fusobacteriales	Leptotrichiaceae	Leptotrichia	Leptotrichia goodfellowii	96588	0.00227750914039095	NA	GCF_000516535.1_ASM51653v1_genomic.fna
495	Bacteria	Proteobacteria	Betaproteobacteria	Neisseriales	Neisseriaceae	Neisseria	Neisseria elongata	64490	0.00153716975721698	NA	GCF_000818035.1_ASM81803v1_genomic.fna
33032	Bacteria	Firmicutes	Tissierellia	Tissierellales	Peptoniphilaceae	Anaerococcus	Anaerococcus lactolyticus	152065	0.00422301646139884	S7-1-13	JRMW01.1.fsa_nt.fna
40543	Bacteria	Fusobacteria	Fusobacteriia	Fusobacteriales	Leptotrichiaceae	Sneathia	Sneathia sanguinegens	18884	0.000786779609279382	strain CCUG41628	LOQF01.1.fsa_nt.fna
755172	Bacteria	Firmicutes	Tissierellia	Tissierellales	Peptoniphilaceae	Peptoniphilus	Peptoniphilus coxii	3645098	0.106833402387842	strain DNF00729	LSDG01.1.fsa_nt.fna
2097	Bacteria	Tenericutes	Mollicutes	Mycoplasmatales	Mycoplasmataceae	Mycoplasma	Mycoplasma genitalium	1821	0.000168856635646598	G37	NC_000908.2.fsa_nt.fna
33034	Bacteria	Firmicutes	Tissierellia	Tissierellales	Peptoniphilaceae	Anaerococcus	Anaerococcus prevotii	203393	0.0058098285058684	DSM 20548	NC_013171.1.fsa_nt.fna
2051	Bacteria	Actinobacteria	Actinobacteria	Actinomycetales	Actinomycetaceae	Mobiluncus	Mobiluncus curtisii	653959	0.0163876529612408	ATCC 43063	NC_014246.1.fsa_nt.fna
1280	Bacteria	Firmicutes	Bacilli	Bacillales	Staphylococcaceae	Staphylococcus	Staphylococcus aureus	23802	0.000445691241521612	subsp. aureus ST398	NC_017333.1.fsa_nt.fna
1328	Bacteria	Firmicutes	Bacilli	Lactobacillales	Streptococcaceae	Streptococcus	Streptococcus anginosus	652048	0.0157021626765171	C238	NC_022239.1.fsa_nt.fna
1260	Bacteria	Firmicutes	Tissierellia	Tissierellales	Peptoniphilaceae	Finegoldia	Finegoldia magna	4025	0.000112978353721087	ATCC 53516	NZ_CM000955.1.fsa_nt.fna
048
NCBI-TaxID	Kingdom	Phylum	Class	Order	Family	Genus	Species	Number_of_Reads	Relative_Abundance	Sub-Species	Filename
507750	Bacteria	Firmicutes	Tissierellia	Tissierellales	Peptoniphilaceae	Peptoniphilus	Peptoniphilus duerdenii	102671	0.00400501229771925	ATCC BAA-1640	AEEH01.1.fsa_nt.fna
131111	Bacteria	Actinobacteria	Actinobacteria	Actinomycetales	Actinomycetaceae	Actinomyces	Actinomyces turicensis	822399	0.0342172961545617	ACS-279-V-Col4	AGWQ01.1.fsa_nt.fna
501496	Bacteria	Bacteroidetes	Bacteroidia	Bacteroidales	Porphyromonadaceae	Porphyromonas	Porphyromonas bennonis	4389479	0.176158796108007	DSM 23058	AQWR01.1.fsa_nt.fna
1351	Bacteria	Firmicutes	Bacilli	Lactobacillales	Enterococcaceae	Enterococcus	Enterococcus faecalis	128519	0.00356257424484037	13-SD-W-01	ATIO01.1.fsa_nt.fna
28130	Bacteria	Bacteroidetes	Bacteroidia	Bacteroidales	Prevotellaceae	Prevotella	Prevotella disiens	117776	0.00341886088912474	JCM 6334	BAIS01.1.fsa_nt.fna
59505	Bacteria	Actinobacteria	Actinobacteria	Actinomycetales	Actinomycetaceae	Actinotignum	Actinobaculum schaalii	850105	0.0319665877966808	strain CCUG 27420	CP008802.1.fsa_nt.fna
562	Bacteria	Proteobacteria	Gammaproteobacteria	Enterobacterales	Enterobacteriaceae	Escherichia	Escherichia coli	507987	0.00888623764412053	NA	GCF_000005845.2_ASM584v2_genomic.fna
851	Bacteria	Fusobacteria	Fusobacteriia	Fusobacteriales	Fusobacteriaceae	Fusobacterium	Fusobacterium nucleatum	694172	0.0259206317388591	NA	GCF_000007325.1_ASM732v1_genomic.fna
2130	Bacteria	Tenericutes	Mollicutes	Mycoplasmatales	Mycoplasmataceae	Ureaplasma	Ureaplasma urealyticum	229802	0.0213374648148379	NA	GCF_000021265.1_ASM2126v1_genomic.fna
29348	Bacteria	Firmicutes	Erysipelotrichia	Erysipelotrichales	Erysipelotrichaceae	Erysipelatoclostridium	Clostridium spiroforme	8344612	0.270169570330294	NA	GCF_000154805.1_ASM15480v1_genomic.fna
1322	Bacteria	Firmicutes	Clostridia	Clostridiales	Lachnospiraceae	Blautia	Blautia hansenii	529305	0.014050896463738	NA	GCF_000156675.1_ASM15667v1_genomic.fna
43997	Bacteria	Firmicutes	Clostridia	Clostridiales	Lachnospiraceae	Catonella	Catonella morbi	313856	0.00732467641477886	NA	GCF_000160035.2_ASM16003v2_genomic.fna
629741	Bacteria	Proteobacteria	Betaproteobacteria	Neisseriales	Neisseriaceae	Kingella	Kingella oralis	8532	0.000287853359258491	NA	GCF_000160435.1_ASM16043v1_genomic.fna
754	Bacteria	Proteobacteria	Gammaproteobacteria	Pasteurellales	Pasteurellaceae	Pasteurella	Pasteurella dagmatis	36848	0.00132196181201429	NA	GCF_000163475.1_ASM16347v1_genomic.fna
203	Bacteria	Proteobacteria	Epsilonproteobacteria	Campylobacterales	Campylobacteraceae	Campylobacter	Campylobacter rectus	2796218	0.0903437158360666	NA	GCF_000174175.1_ASM17417v1_genomic.fna
28127	Bacteria	Bacteroidetes	Bacteroidia	Bacteroidales	Prevotellaceae	Prevotella	Prevotella buccalis	750542	0.0200864370594286	NA	GCF_000177075.1_ASM17707v1_genomic.fna
594	Bacteria	Proteobacteria	Gammaproteobacteria	Enterobacterales	Enterobacteriaceae	Salmonella	Salmonella enterica	108472	0.00171563131154891	NA	GCF_000195995.1_ASM19599v1_genomic.fna
1638	Bacteria	Firmicutes	Bacilli	Bacillales	Listeriaceae	Listeria	Listeria monocytogenes	281236	0.00775520220440267	NA	GCF_000196035.1_ASM19603v1_genomic.fna
1308	Bacteria	Firmicutes	Bacilli	Lactobacillales	Streptococcaceae	Streptococcus	Streptococcus thermophilus	1481287	0.0623219713044961	NA	GCF_000253395.1_ASM25339v1_genomic.fna
45201	Bacteria	Proteobacteria	Gammaproteobacteria	Pasteurellales	Pasteurellaceae	Mannheimia	Mannheimia haemolytica	39261	0.0011669150204215	NA	GCF_000376645.1_ASM37664v1_genomic.fna
596324	Bacteria	Spirochaetes	Spirochaetia	Spirochaetales	Spirochaetaceae	Treponema	Treponema vincentii	706867	0.0213088375170555	NA	GCF_000412995.1_Trep_vinc_F0403_V1_genomic.fna
157692	Bacteria	Fusobacteria	Fusobacteriia	Fusobacteriales	Leptotrichiaceae	Leptotrichia	Leptotrichia goodfellowii	2885974	0.102724535860714	NA	GCF_000516535.1_ASM51653v1_genomic.fna
1280	Bacteria	Firmicutes	Bacilli	Bacillales	Staphylococcaceae	Staphylococcus	Staphylococcus aureus	276124	0.00780494097717215	subsp. aureus ST398	NC_017333.1.fsa_nt.fna
827	Bacteria	Proteobacteria	Epsilonproteobacteria	Campylobacterales	Campylobacteraceae	Campylobacter	Campylobacter ureolyticus	1661032	0.0821433928398588	RIGS 9880	NZ_CP012195.1.fsa_nt.fna
049
NCBI-TaxID	Kingdom	Phylum	Class	Order	Family	Genus	Species	Number_of_Reads	Relative_Abundance	Sub-Species	Filename
33029	Bacteria	Firmicutes	Tissierellia	Tissierellales	Peptoniphilaceae	Anaerococcus	Anaerococcus hydrogenalis	1683695	0.09422193149356	DSM 7454	ABXA01.1.fsa_nt.fna
39791	Bacteria	Actinobacteria	Actinobacteria	Corynebacteriales	Corynebacteriaceae	Corynebacterium	Corynebacterium glucuronolyticum	28608	0.00108620483393366	ATCC 51867	ABYP01.1.fsa_nt.fna
38303	Bacteria	Actinobacteria	Actinobacteria	Corynebacteriales	Corynebacteriaceae	Corynebacterium	Corynebacterium pseudogenitalium	179354	0.00729157158419645	ATCC 33035	ABYQ02.1.fsa_nt.fna
849	Bacteria	Fusobacteria	Fusobacteriia	Fusobacteriales	Fusobacteriaceae	Fusobacterium	Fusobacterium gonidiaformans	139017	0.00795187564965833	3-1-5R strain 3_1_5R	ACDD01.1.fsa_nt.fna
507750	Bacteria	Firmicutes	Tissierellia	Tissierellales	Peptoniphilaceae	Peptoniphilus	Peptoniphilus duerdenii	48555	0.0024663618545282	ATCC BAA-1640	AEEH01.1.fsa_nt.fna
54005	Bacteria	Firmicutes	Tissierellia	Tissierellales	Peptoniphilaceae	Peptoniphilus	Peptoniphilus harei	384811	0.0221601339528796	ACS-146-V-Sch2b	AENP01.1.fsa_nt.fna
33034	Bacteria	Firmicutes	Tissierellia	Tissierellales	Peptoniphilaceae	Anaerococcus	Anaerococcus prevotii	446298	0.0278049705500434	ACS-065-V-Col13	AEXM01.1.fsa_nt.fna
29318	Bacteria	Actinobacteria	Actinobacteria	Actinomycetales	Actinomycetaceae	Actinomyces	Actinomyces neuii	15443	0.000764145983037745	BVS029A5	AGWP01.1.fsa_nt.fna
131111	Bacteria	Actinobacteria	Actinobacteria	Actinomycetales	Actinomycetaceae	Actinomyces	Actinomyces turicensis	1010914	0.0547701714730441	ACS-279-V-Col4	AGWQ01.1.fsa_nt.fna
33012	Bacteria	Actinobacteria	Actinobacteria	Propionibacteriales	Propionibacteriaceae	Propionimicrobium	Propionimicrobium lymphophilum	72158	0.00337364730054055	ACS-093-V-SCH5	AGZR01.1.fsa_nt.fna
322095	Bacteria	Bacteroidetes	Bacteroidia	Bacteroidales	Porphyromonadaceae	Porphyromonas	Porphyromonas somerae	774349	0.0347409084350829	DSM 23386	AQVC01.1.fsa_nt.fna
501496	Bacteria	Bacteroidetes	Bacteroidia	Bacteroidales	Porphyromonadaceae	Porphyromonas	Porphyromonas bennonis	1329328	0.0694688780542093	DSM 23058	AQWR01.1.fsa_nt.fna
1351	Bacteria	Firmicutes	Bacilli	Lactobacillales	Enterococcaceae	Enterococcus	Enterococcus faecalis	143031	0.00516289788855662	13-SD-W-01	ATIO01.1.fsa_nt.fna
184870	Bacteria	Actinobacteria	Actinobacteria	Actinomycetales	Actinomycetaceae	Varibaculum	Varibaculum cambriense	1258265	0.0657649735244006	DSM 15806	ATUF01.1.fsa_nt.fna
33012	Bacteria	Actinobacteria	Actinobacteria	Propionibacteriales	Propionibacteriaceae	Propionimicrobium	Propionimicrobium lymphophilum	26713	0.0013875381278421	DSM 4903	AUIB01.1.fsa_nt.fna
28128	Bacteria	Bacteroidetes	Bacteroidia	Bacteroidales	Prevotellaceae	Prevotella	Prevotella corporis	59527	0.00225518097466646	strain=DSM 18810	AUME01.1.fsa_nt.fna
1111131	Bacteria	Actinobacteria	Actinobacteria	Actinobacteria	Propionibacteriales	Propionibacteriaceae	Propionimicrobium sp. BV2F7	82934	0.00432390120720299	NA	AZIS01.1.fsa_nt.fna
28130	Bacteria	Bacteroidetes	Bacteroidia	Bacteroidales	Prevotellaceae	Prevotella	Prevotella disiens	66480	0.00251294171007921	JCM 6334	BAIS01.1.fsa_nt.fna
386414	Bacteria	Bacteroidetes	Bacteroidia	Bacteroidales	Prevotellaceae	Prevotella	Prevotella timonensis	46234	0.00156359138862585	4401737	CBQQ01.1.fsa_nt.fna
562	Bacteria	Proteobacteria	Gammaproteobacteria	Enterobacterales	Enterobacteriaceae	Escherichia	Escherichia coli	54339	0.00123778079870025	NA	GCF_000005845.2_ASM584v2_genomic.fna
851	Bacteria	Fusobacteria	Fusobacteriia	Fusobacteriales	Fusobacteriaceae	Fusobacterium	Fusobacterium nucleatum	396	1.9254863768862e-05	NA	GCF_000007325.1_ASM732v1_genomic.fna
1282	Bacteria	Firmicutes	Bacilli	Bacillales	Staphylococcaceae	Staphylococcus	Staphylococcus epidermidis	386261	0.0159244102979749	NA	GCF_000007645.1_ASM764v1_genomic.fna
1351	Bacteria	Firmicutes	Bacilli	Lactobacillales	Enterococcaceae	Enterococcus	Enterococcus faecalis	103032	0.00324220812481253	NA	GCF_000007785.1_ASM778v1_genomic.fna
1747	Bacteria	Actinobacteria	Actinobacteria	Propionibacteriales	Propionibacteriaceae	Cutibacterium	Cutibacterium acnes	102997	0.00425347938477034	NA	GCF_000008345.1_ASM834v1_genomic.fna
817	Bacteria	Bacteroidetes	Bacteroidia	Bacteroidales	Bacteroidaceae	Bacteroides	Bacteroides fragilis	205221	0.00408555434888326	NA	GCF_000009925.1_ASM992v1_genomic.fna
2130	Bacteria	Tenericutes	Mollicutes	Mycoplasmatales	Mycoplasmataceae	Ureaplasma	Ureaplasma urealyticum	1227438	0.148407330325699	NA	GCF_000021265.1_ASM2126v1_genomic.fna
34105	Bacteria	Fusobacteria	Fusobacteriia	Fusobacteriales	Leptotrichiaceae	Streptobacillus	Streptobacillus moniliformis	222696	0.0140717617237188	NA	GCF_000024565.1_ASM2456v1_genomic.fna
29466	Bacteria	Firmicutes	Negativicutes	Veillonellales	Veillonellaceae	Veillonella	Veillonella parvula	103798	0.0051472769560843	NA	GCF_000024945.1_ASM2494v1_genomic.fna
28037	Bacteria	Firmicutes	Bacilli	Lactobacillales	Streptococcaceae	Streptococcus	Streptococcus mitis	171294	0.00843710544431842	NA	GCF_000027165.1_ASM2716v1_genomic.fna
725	Bacteria	Proteobacteria	Gammaproteobacteria	Pasteurellales	Pasteurellaceae	Haemophilus	Haemophilus influenzae	68990	0.00398572180627866	NA	GCF_000027305.1_ASM2730v1_genomic.fna
480	Bacteria	Proteobacteria	Gammaproteobacteria	Pseudomonadales	Moraxellaceae	Moraxella	Moraxella catarrhalis	697934	0.0396040418782458	NA	GCF_000092265.1_ASM9226v1_genomic.fna
33039	Bacteria	Firmicutes	Clostridia	Clostridiales	Ruminococcaceae	Ruminococcus	Ruminococcus torques	518348	0.0199896514255338	NA	GCF_000153925.1_ASM15392v1_genomic.fna
29348	Bacteria	Firmicutes	Erysipelotrichia	Erysipelotrichales	Erysipelotrichaceae	Erysipelatoclostridium	Clostridium spiroforme	543910	0.0229310584872469	NA	GCF_000154805.1_ASM15480v1_genomic.fna
1322	Bacteria	Firmicutes	Clostridia	Clostridiales	Lachnospiraceae	Blautia	Blautia hansenii	40566	0.00140225500202538	NA	GCF_000156675.1_ASM15667v1_genomic.fna
218538	Bacteria	Firmicutes	Negativicutes	Veillonellales	Veillonellaceae	Dialister	Dialister invisus	87463	0.00487752917071148	NA	GCF_000160055.1_ASM16005v1_genomic.fna
629741	Bacteria	Proteobacteria	Betaproteobacteria	Neisseriales	Neisseriaceae	Kingella	Kingella oralis	561147	0.0246526650530674	NA	GCF_000160435.1_ASM16043v1_genomic.fna
853	Bacteria	Firmicutes	Clostridia	Clostridiales	Ruminococcaceae	Faecalibacterium	Faecalibacterium prausnitzii	40425	0.00138307960390297	NA	GCF_000162015.1_ASM16201v1_genomic.fna
754	Bacteria	Proteobacteria	Gammaproteobacteria	Pasteurellales	Pasteurellaceae	Pasteurella	Pasteurella dagmatis	286693	0.0133933387306784	NA	GCF_000163475.1_ASM16347v1_genomic.fna
1318	Bacteria	Firmicutes	Bacilli	Lactobacillales	Streptococcaceae	Streptococcus	Streptococcus parasanguinis	128813	0.00632395604235604	NA	GCF_000164675.2_ASM16467v2_genomic.fna
563032	Bacteria	Actinobacteria	Actinobacteria	Micrococcales	Micrococcaceae	Rothia	Rothia dentocariosa	148325	0.00625797226682588	NA	GCF_000164695.2_ASM16469v2_genomic.fna
1379	Bacteria	Firmicutes	Bacilli	Bacillales	Bacillales Family XI. Incertae Sedis	Gemella	Gemella haemolysans	250092	0.0137995668061099	NA	GCF_000173915.1_ASM17391v1_genomic.fna
38304	Bacteria	Actinobacteria	Actinobacteria	Corynebacteriales	Corynebacteriaceae	Corynebacterium	Corynebacterium tuberculostearicum	269594	0.0120157927703086	NA	GCF_000175635.1_ASM17563v1_genomic.fna
28127	Bacteria	Bacteroidetes	Bacteroidia	Bacteroidales	Prevotellaceae	Prevotella	Prevotella buccalis	89208	0.00310884081705364	NA	GCF_000177075.1_ASM17707v1_genomic.fna
118748	Bacteria	Firmicutes	Erysipelotrichia	Erysipelotrichales	Erysipelotrichaceae	Bulleidia	Bulleidia extructa	26887	0.00200256321167809	NA	GCF_000177375.1_ASM17737v1_genomic.fna
594	Bacteria	Proteobacteria	Gammaproteobacteria	Enterobacterales	Enterobacteriaceae	Salmonella	Salmonella enterica	7147	0.000147196292933636	NA	GCF_000195995.1_ASM19599v1_genomic.fna
1638	Bacteria	Firmicutes	Bacilli	Bacillales	Listeriaceae	Listeria	Listeria monocytogenes	11970	0.000429816554353836	NA	GCF_000196035.1_ASM19603v1_genomic.fna
1308	Bacteria	Firmicutes	Bacilli	Lactobacillales	Streptococcaceae	Streptococcus	Streptococcus thermophilus	25566	0.0014006561407272	NA	GCF_000253395.1_ASM25339v1_genomic.fna
45201	Bacteria	Proteobacteria	Gammaproteobacteria	Pasteurellales	Pasteurellaceae	Mannheimia	Mannheimia haemolytica	443510	0.0171651682186739	NA	GCF_000376645.1_ASM37664v1_genomic.fna
596324	Bacteria	Spirochaetes	Spirochaetia	Spirochaetales	Spirochaetaceae	Treponema	Treponema vincentii	120191	0.00471803082164693	NA	GCF_000412995.1_Trep_vinc_F0403_V1_genomic.fna
495	Bacteria	Proteobacteria	Betaproteobacteria	Neisseriales	Neisseriaceae	Neisseria	Neisseria elongata	195056	0.00913903543354142	NA	GCF_000818035.1_ASM81803v1_genomic.fna
755172	Bacteria	Firmicutes	Tissierellia	Tissierellales	Peptoniphilaceae	Peptoniphilus	Peptoniphilus coxii	486531	0.028029797534467	strain DNF00729	LSDG01.1.fsa_nt.fna
1311	Bacteria	Firmicutes	Bacilli	Lactobacillales	Streptococcaceae	Streptococcus	Streptococcus agalactiae	859335	0.0410849893711375	NEM316	NC_004368.1.fsa_nt.fna
33034	Bacteria	Firmicutes	Tissierellia	Tissierellales	Peptoniphilaceae	Anaerococcus	Anaerococcus prevotii	608255	0.0341526644628528	DSM 20548	NC_013171.1.fsa_nt.fna
2051	Bacteria	Actinobacteria	Actinobacteria	Actinomycetales	Actinomycetaceae	Mobiluncus	Mobiluncus curtisii	662775	0.0326470503083568	ATCC 43063	NC_014246.1.fsa_nt.fna
1328	Bacteria	Firmicutes	Bacilli	Lactobacillales	Streptococcaceae	Streptococcus	Streptococcus anginosus	261361	0.012371782635844	C238	NC_022239.1.fsa_nt.fna
1260	Bacteria	Firmicutes	Tissierellia	Tissierellales	Peptoniphilaceae	Finegoldia	Finegoldia magna	19824	0.00109378569489969	ATCC 53516	NZ_CM000955.1.fsa_nt.fna
827	Bacteria	Proteobacteria	Epsilonproteobacteria	Campylobacterales	Campylobacteraceae	Campylobacter	Campylobacter ureolyticus	434714	0.0279940052037239	RIGS 9880	NZ_CP012195.1.fsa_nt.fna
050
NCBI-TaxID	Kingdom	Phylum	Class	Order	Family	Genus	Species	Number_of_Reads	Relative_Abundance	Sub-Species	Filename
507750	Bacteria	Firmicutes	Tissierellia	Tissierellales	Peptoniphilaceae	Peptoniphilus	Peptoniphilus duerdenii	1383747	0.0820873427544301	ATCC BAA-1640	AEEH01.1.fsa_nt.fna
29318	Bacteria	Actinobacteria	Actinobacteria	Actinomycetales	Actinomycetaceae	Actinomyces	Actinomyces neuii	3435807	0.198550091632737	BVS029A5	AGWP01.1.fsa_nt.fna
28125	Bacteria	Bacteroidetes	Bacteroidia	Bacteroidales	Prevotellaceae	Prevotella	Prevotella bivia	757721	0.0371266997496734	DSM 20514	AJVZ01.1.fsa_nt.fna
1351	Bacteria	Firmicutes	Bacilli	Lactobacillales	Enterococcaceae	Enterococcus	Enterococcus faecalis	428926	0.0180818308310274	13-SD-W-01	ATIO01.1.fsa_nt.fna
184870	Bacteria	Actinobacteria	Actinobacteria	Actinomycetales	Actinomycetaceae	Varibaculum	Varibaculum cambriense	949575	0.0579626821969496	DSM 15806	ATUF01.1.fsa_nt.fna
28037	Bacteria	Firmicutes	Bacilli	Lactobacillales	Streptococcaceae	Streptococcus	Streptococcus mitis	79832	0.00459224451502738	NA	GCF_000027165.1_ASM2716v1_genomic.fna
46125	Bacteria	Firmicutes	Bacilli	Lactobacillales	Aerococcaceae	Abiotrophia	Abiotrophia defectiva	254014	0.0153496091209845	NA	GCF_000160075.2_ASM16007v2_genomic.fna
853	Bacteria	Firmicutes	Clostridia	Clostridiales	Ruminococcaceae	Faecalibacterium	Faecalibacterium prausnitzii	3144820	0.125657845678349	NA	GCF_000162015.1_ASM16201v1_genomic.fna
1318	Bacteria	Firmicutes	Bacilli	Lactobacillales	Streptococcaceae	Streptococcus	Streptococcus parasanguinis	957751	0.054913412164455	NA	GCF_000164675.2_ASM16467v2_genomic.fna
1379	Bacteria	Firmicutes	Bacilli	Bacillales	Bacillales Family XI. Incertae Sedis	Gemella	Gemella haemolysans	1391116	0.0896449167058034	NA	GCF_000173915.1_ASM17391v1_genomic.fna
203	Bacteria	Proteobacteria	Epsilonproteobacteria	Campylobacterales	Campylobacteraceae	Campylobacter	Campylobacter rectus	808996	0.0397499639794559	NA	GCF_000174175.1_ASM17417v1_genomic.fna
118748	Bacteria	Firmicutes	Erysipelotrichia	Erysipelotrichales	Erysipelotrichaceae	Bulleidia	Bulleidia extructa	248051	0.0215765268131916	NA	GCF_000177375.1_ASM17737v1_genomic.fna
1308	Bacteria	Firmicutes	Bacilli	Lactobacillales	Streptococcaceae	Streptococcus	Streptococcus thermophilus	3208533	0.205291951963328	NA	GCF_000253395.1_ASM25339v1_genomic.fna
45201	Bacteria	Proteobacteria	Gammaproteobacteria	Pasteurellales	Pasteurellaceae	Mannheimia	Mannheimia haemolytica	891539	0.0402978301451355	NA	GCF_000376645.1_ASM37664v1_genomic.fna
495	Bacteria	Proteobacteria	Betaproteobacteria	Neisseriales	Neisseriaceae	Neisseria	Neisseria elongata	166616	0.00911705174945299	NA	GCF_000818035.1_ASM81803v1_genomic.fna
051
NCBI-TaxID	Kingdom	Phylum	Class	Order	Family	Genus	Species	Number_of_Reads	Relative_Abundance	Sub-Species	Filename
507750	Bacteria	Firmicutes	Tissierellia	Tissierellales	Peptoniphilaceae	Peptoniphilus	Peptoniphilus duerdenii	141738	0.00865274591255791	ATCC BAA-1640	AEEH01.1.fsa_nt.fna
202789	Bacteria	Actinobacteria	Actinobacteria	Actinomycetales	Actinomycetaceae	Actinobaculum	Actinobaculum massiliense	26051	0.00163787809557011	ACS-171-V-Col2	AGWL01.1.fsa_nt.fna
131111	Bacteria	Actinobacteria	Actinobacteria	Actinomycetales	Actinomycetaceae	Actinomyces	Actinomyces turicensis	1181280	0.0769179240996107	ACS-279-V-Col4	AGWQ01.1.fsa_nt.fna
28125	Bacteria	Bacteroidetes	Bacteroidia	Bacteroidales	Prevotellaceae	Prevotella	Prevotella bivia	883179	0.0445321744324137	DSM 20514	AJVZ01.1.fsa_nt.fna
1351	Bacteria	Firmicutes	Bacilli	Lactobacillales	Enterococcaceae	Enterococcus	Enterococcus faecalis	2091	9.07114705821169e-05	13-SD-W-01	ATIO01.1.fsa_nt.fna
184870	Bacteria	Actinobacteria	Actinobacteria	Actinomycetales	Actinomycetaceae	Varibaculum	Varibaculum cambriense	90309	0.005672811864422	DSM 15806	ATUF01.1.fsa_nt.fna
1111134	Bacteria	Firmicutes	Tissierellia	Tissierellales	Peptoniphilaceae	Peptoniphilus	Peptoniphilus sp. BV3C26	940344	0.0620419733481347	NA	AWXB01.1.fsa_nt.fna
1111131	Bacteria	Actinobacteria	Actinobacteria	Actinobacteria	Propionibacteriales	Propionibacteriaceae	Propionimicrobium sp. BV2F7	80870	0.00506728589138661	NA	AZIS01.1.fsa_nt.fna
28130	Bacteria	Bacteroidetes	Bacteroidia	Bacteroidales	Prevotellaceae	Prevotella	Prevotella disiens	699687	0.0317863033066982	JCM 6334	BAIS01.1.fsa_nt.fna
59505	Bacteria	Actinobacteria	Actinobacteria	Actinomycetales	Actinomycetaceae	Actinotignum	Actinobaculum schaalii	1432618	0.0843074012429612	strain CCUG 27420	CP008802.1.fsa_nt.fna
562	Bacteria	Proteobacteria	Gammaproteobacteria	Enterobacterales	Enterobacteriaceae	Escherichia	Escherichia coli	118366	0.00324043925915163	NA	GCF_000005845.2_ASM584v2_genomic.fna
851	Bacteria	Fusobacteria	Fusobacteriia	Fusobacteriales	Fusobacteriaceae	Fusobacterium	Fusobacterium nucleatum	348330	0.0203554617386796	NA	GCF_000007325.1_ASM732v1_genomic.fna
28037	Bacteria	Firmicutes	Bacilli	Lactobacillales	Streptococcaceae	Streptococcus	Streptococcus mitis	1151290	0.068152355779388	NA	GCF_000027165.1_ASM2716v1_genomic.fna
725	Bacteria	Proteobacteria	Gammaproteobacteria	Pasteurellales	Pasteurellaceae	Haemophilus	Haemophilus influenzae	592143	0.0411142385668537	NA	GCF_000027305.1_ASM2730v1_genomic.fna
39496	Bacteria	Firmicutes	Clostridia	Clostridiales	Eubacteriaceae	Eubacterium	Eubacterium ventriosum	188392	0.008338919204883	NA	GCF_000153885.1_ASM15388v1_genomic.fna
38284	Bacteria	Actinobacteria	Actinobacteria	Corynebacteriales	Corynebacteriaceae	Corynebacterium	Corynebacterium accolens	821009	0.0428064027896706	NA	GCF_000159115.1_ASM15911v1_genomic.fna
46125	Bacteria	Firmicutes	Bacilli	Lactobacillales	Aerococcaceae	Abiotrophia	Abiotrophia defectiva	88752	0.00551907074718542	NA	GCF_000160075.2_ASM16007v2_genomic.fna
629741	Bacteria	Proteobacteria	Betaproteobacteria	Neisseriales	Neisseriaceae	Kingella	Kingella oralis	41325	0.00218195056123124	NA	GCF_000160435.1_ASM16043v1_genomic.fna
1379	Bacteria	Firmicutes	Bacilli	Bacillales	Bacillales Family XI. Incertae Sedis	Gemella	Gemella haemolysans	1680	0.000111408864934384	NA	GCF_000173915.1_ASM17391v1_genomic.fna
38304	Bacteria	Actinobacteria	Actinobacteria	Corynebacteriales	Corynebacteriaceae	Corynebacterium	Corynebacterium tuberculostearicum	66899	0.0035834937174583	NA	GCF_000175635.1_ASM17563v1_genomic.fna
118748	Bacteria	Firmicutes	Erysipelotrichia	Erysipelotrichales	Erysipelotrichaceae	Bulleidia	Bulleidia extructa	479061	0.0428824428318238	NA	GCF_000177375.1_ASM17737v1_genomic.fna
488	Bacteria	Proteobacteria	Betaproteobacteria	Neisseriales	Neisseriaceae	Neisseria	Neisseria mucosa	424220	0.024848122949034	NA	GCF_000186165.1_Neis_muco_C102_V1_genomic.fna
1308	Bacteria	Firmicutes	Bacilli	Lactobacillales	Streptococcaceae	Streptococcus	Streptococcus thermophilus	771720	0.0508128219720594	NA	GCF_000253395.1_ASM25339v1_genomic.fna
596324	Bacteria	Spirochaetes	Spirochaetia	Spirochaetales	Spirochaetaceae	Treponema	Treponema vincentii	741790	0.0349956942568956	NA	GCF_000412995.1_Trep_vinc_F0403_V1_genomic.fna
157692	Bacteria	Fusobacteria	Fusobacteriia	Fusobacteriales	Leptotrichiaceae	Leptotrichia	Leptotrichia goodfellowii	880141	0.0490281622291623	NA	GCF_000516535.1_ASM51653v1_genomic.fna
33032	Bacteria	Firmicutes	Tissierellia	Tissierellales	Peptoniphilaceae	Anaerococcus	Anaerococcus lactolyticus	1518585	0.0996297454456764	S7-1-13	JRMW01.1.fsa_nt.fna
40543	Bacteria	Fusobacteria	Fusobacteriia	Fusobacteriales	Leptotrichiaceae	Sneathia	Sneathia sanguinegens	456024	0.0448852047605027	strain CCUG41628	LOQF01.1.fsa_nt.fna
755172	Bacteria	Firmicutes	Tissierellia	Tissierellales	Peptoniphilaceae	Peptoniphilus	Peptoniphilus coxii	130930	0.009065534721668	strain DNF00729	LSDG01.1.fsa_nt.fna
33034	Bacteria	Firmicutes	Tissierellia	Tissierellales	Peptoniphilaceae	Anaerococcus	Anaerococcus prevotii	140226	0.00946263881754516	DSM 20548	NC_013171.1.fsa_nt.fna
2051	Bacteria	Actinobacteria	Actinobacteria	Actinomycetales	Actinomycetaceae	Mobiluncus	Mobiluncus curtisii	21666	0.00128262996878565	ATCC 43063	NC_014246.1.fsa_nt.fna
1280	Bacteria	Firmicutes	Bacilli	Bacillales	Staphylococcaceae	Staphylococcus	Staphylococcus aureus	1503170	0.0664944128151251	subsp. aureus ST398	NC_017333.1.fsa_nt.fna
1328	Bacteria	Firmicutes	Bacilli	Lactobacillales	Streptococcaceae	Streptococcus	Streptococcus anginosus	887706	0.0505016383379486	C238	NC_022239.1.fsa_nt.fna
052
NCBI-TaxID	Kingdom	Phylum	Class	Order	Family	Genus	Species	Number_of_Reads	Relative_Abundance	Sub-Species	Filename
33029	Bacteria	Firmicutes	Tissierellia	Tissierellales	Peptoniphilaceae	Anaerococcus	Anaerococcus hydrogenalis	1317698	0.0812805657240561	DSM 7454	ABXA01.1.fsa_nt.fna
39791	Bacteria	Actinobacteria	Actinobacteria	Corynebacteriales	Corynebacteriaceae	Corynebacterium	Corynebacterium glucuronolyticum	487141	0.0203873682614313	ATCC 51867	ABYP01.1.fsa_nt.fna
507750	Bacteria	Firmicutes	Tissierellia	Tissierellales	Peptoniphilaceae	Peptoniphilus	Peptoniphilus duerdenii	1289	7.21702158310629e-05	ATCC BAA-1640	AEEH01.1.fsa_nt.fna
33034	Bacteria	Firmicutes	Tissierellia	Tissierellales	Peptoniphilaceae	Anaerococcus	Anaerococcus prevotii	26101	0.00179240809153318	ACS-065-V-Col13	AEXM01.1.fsa_nt.fna
29318	Bacteria	Actinobacteria	Actinobacteria	Actinomycetales	Actinomycetaceae	Actinomyces	Actinomyces neuii	48972	0.00267100532707601	BVS029A5	AGWP01.1.fsa_nt.fna
131111	Bacteria	Actinobacteria	Actinobacteria	Actinomycetales	Actinomycetaceae	Actinomyces	Actinomyces turicensis	149611	0.00893461134903839	ACS-279-V-Col4	AGWQ01.1.fsa_nt.fna
598660	Bacteria	Actinobacteria	Actinobacteria	Corynebacteriales	Corynebacteriaceae	Corynebacterium	Corynebacterium pyruviciproducens	181900	0.00784053222128391	ATCC BAA-1742	ATBY01.1.fsa_nt.fna
190146	Bacteria	Actinobacteria	Actinobacteria	Actinomycetales	Actinomycetaceae	Actinotignum	Actinotignum urinale	528325	0.0320634118890837	DSM 15805	ATUY01.1.fsa_nt.fna
1111134	Bacteria	Firmicutes	Tissierellia	Tissierellales	Peptoniphilaceae	Peptoniphilus	Peptoniphilus sp. BV3C26	15360	0.000929453135622735	NA	AWXB01.1.fsa_nt.fna
1111131	Bacteria	Actinobacteria	Actinobacteria	Actinobacteria	Propionibacteriales	Propionibacteriaceae	Propionimicrobium sp. BV2F7	13913	0.000799551027435459	NA	AZIS01.1.fsa_nt.fna
1351	Bacteria	Firmicutes	Bacilli	Lactobacillales	Enterococcaceae	Enterococcus	Enterococcus faecalis	1349549	0.0468101106440533	NA	GCF_000007785.1_ASM778v1_genomic.fna
1747	Bacteria	Actinobacteria	Actinobacteria	Propionibacteriales	Propionibacteriaceae	Cutibacterium	Cutibacterium acnes	1039985	0.0473400903915345	NA	GCF_000008345.1_ASM834v1_genomic.fna
210	Bacteria	Proteobacteria	Epsilonproteobacteria	Campylobacterales	Helicobacteraceae	Helicobacter	Helicobacter Pylori	208889	0.0145962428879545	NA	GCF_000008525.1_ASM852v1_genomic.fna
29466	Bacteria	Firmicutes	Negativicutes	Veillonellales	Veillonellaceae	Veillonella	Veillonella parvula	442025	0.0241611518212528	NA	GCF_000024945.1_ASM2494v1_genomic.fna
725	Bacteria	Proteobacteria	Gammaproteobacteria	Pasteurellales	Pasteurellaceae	Haemophilus	Haemophilus influenzae	16404	0.00104460680033005	NA	GCF_000027305.1_ASM2730v1_genomic.fna
29348	Bacteria	Firmicutes	Erysipelotrichia	Erysipelotrichales	Erysipelotrichaceae	Erysipelatoclostridium	Clostridium spiroforme	69886	0.00324765204613247	NA	GCF_000154805.1_ASM15480v1_genomic.fna
38284	Bacteria	Actinobacteria	Actinobacteria	Corynebacteriales	Corynebacteriaceae	Corynebacterium	Corynebacterium accolens	5283967	0.252672715983539	NA	GCF_000159115.1_ASM15911v1_genomic.fna
754	Bacteria	Proteobacteria	Gammaproteobacteria	Pasteurellales	Pasteurellaceae	Pasteurella	Pasteurella dagmatis	986919	0.0508201010072141	NA	GCF_000163475.1_ASM16347v1_genomic.fna
563032	Bacteria	Actinobacteria	Actinobacteria	Micrococcales	Micrococcaceae	Rothia	Rothia dentocariosa	32084	0.00149207287485166	NA	GCF_000164695.2_ASM16469v2_genomic.fna
203	Bacteria	Proteobacteria	Epsilonproteobacteria	Campylobacterales	Campylobacteraceae	Campylobacter	Campylobacter rectus	800804	0.0371366034840329	NA	GCF_000174175.1_ASM17417v1_genomic.fna
28127	Bacteria	Bacteroidetes	Bacteroidia	Bacteroidales	Prevotellaceae	Prevotella	Prevotella buccalis	823818	0.0316452265876694	NA	GCF_000177075.1_ASM17707v1_genomic.fna
594	Bacteria	Proteobacteria	Gammaproteobacteria	Enterobacterales	Enterobacteriaceae	Salmonella	Salmonella enterica	1303280	0.0295864645195989	NA	GCF_000195995.1_ASM19599v1_genomic.fna
1638	Bacteria	Firmicutes	Bacilli	Bacillales	Listeriaceae	Listeria	Listeria monocytogenes	1192295	0.0471905415167447	NA	GCF_000196035.1_ASM19603v1_genomic.fna
1308	Bacteria	Firmicutes	Bacilli	Lactobacillales	Streptococcaceae	Streptococcus	Streptococcus thermophilus	1322	7.98330001593031e-05	NA	GCF_000253395.1_ASM25339v1_genomic.fna
495	Bacteria	Proteobacteria	Betaproteobacteria	Neisseriales	Neisseriaceae	Neisseria	Neisseria elongata	885812	0.045747235719944	NA	GCF_000818035.1_ASM81803v1_genomic.fna
40543	Bacteria	Fusobacteria	Fusobacteriia	Fusobacteriales	Leptotrichiaceae	Sneathia	Sneathia sanguinegens	289688	0.0261507080781835	strain CCUG41628	LOQF01.1.fsa_nt.fna
755172	Bacteria	Firmicutes	Tissierellia	Tissierellales	Peptoniphilaceae	Peptoniphilus	Peptoniphilus coxii	1336388	0.0848641491284725	strain DNF00729	LSDG01.1.fsa_nt.fna
33034	Bacteria	Firmicutes	Tissierellia	Tissierellales	Peptoniphilaceae	Anaerococcus	Anaerococcus prevotii	22481	0.00139135124098563	DSM 20548	NC_013171.1.fsa_nt.fna
2051	Bacteria	Actinobacteria	Actinobacteria	Actinomycetales	Actinomycetaceae	Mobiluncus	Mobiluncus curtisii	1689152	0.0917125591502098	ATCC 43063	NC_014246.1.fsa_nt.fna
1260	Bacteria	Firmicutes	Tissierellia	Tissierellales	Peptoniphilaceae	Finegoldia	Finegoldia magna	88912	0.00540733878136712	ATCC 53516	NZ_CM000955.1.fsa_nt.fna
827	Bacteria	Proteobacteria	Epsilonproteobacteria	Campylobacterales	Campylobacteraceae	Campylobacter	Campylobacter ureolyticus	1862	0.00013216709337829	RIGS 9880	NZ_CP012195.1.fsa_nt.fna
053
NCBI-TaxID	Kingdom	Phylum	Class	Order	Family	Genus	Species	Number_of_Reads	Relative_Abundance	Sub-Species	Filename
38303	Bacteria	Actinobacteria	Actinobacteria	Corynebacteriales	Corynebacteriaceae	Corynebacterium	Corynebacterium pseudogenitalium	1031	0.000110553142793981	ATCC 33035	ABYQ02.1.fsa_nt.fna
849	Bacteria	Fusobacteria	Fusobacteriia	Fusobacteriales	Fusobacteriaceae	Fusobacterium	Fusobacterium gonidiaformans	448	6.75899356259295e-05	3-1-5R strain 3_1_5R	ACDD01.1.fsa_nt.fna
507750	Bacteria	Firmicutes	Tissierellia	Tissierellales	Peptoniphilaceae	Peptoniphilus	Peptoniphilus duerdenii	12557	0.00168232958200689	ATCC BAA-1640	AEEH01.1.fsa_nt.fna
54005	Bacteria	Firmicutes	Tissierellia	Tissierellales	Peptoniphilaceae	Peptoniphilus	Peptoniphilus harei	202	3.06816437980626e-05	ACS-146-V-Sch2b	AENP01.1.fsa_nt.fna
33034	Bacteria	Firmicutes	Tissierellia	Tissierellales	Peptoniphilaceae	Anaerococcus	Anaerococcus prevotii	10228	0.00168070142816931	ACS-065-V-Col13	AEXM01.1.fsa_nt.fna
202789	Bacteria	Actinobacteria	Actinobacteria	Actinomycetales	Actinomycetaceae	Actinobaculum	Actinobaculum massiliense	75555	0.0104250446254862	ACS-171-V-Col2	AGWL01.1.fsa_nt.fna
29318	Bacteria	Actinobacteria	Actinobacteria	Actinomycetales	Actinomycetaceae	Actinomyces	Actinomyces neuii	2447	0.000319360340999554	BVS029A5	AGWP01.1.fsa_nt.fna
131111	Bacteria	Actinobacteria	Actinobacteria	Actinomycetales	Actinomycetaceae	Actinomyces	Actinomyces turicensis	2612	0.000373254810072457	ACS-279-V-Col4	AGWQ01.1.fsa_nt.fna
33012	Bacteria	Actinobacteria	Actinobacteria	Propionibacteriales	Propionibacteriaceae	Propionimicrobium	Propionimicrobium lymphophilum	192262	0.0237088777023049	ACS-093-V-SCH5	AGZR01.1.fsa_nt.fna
28125	Bacteria	Bacteroidetes	Bacteroidia	Bacteroidales	Prevotellaceae	Prevotella	Prevotella bivia	8283	0.000916579977097903	DSM 20514	AJVZ01.1.fsa_nt.fna
322095	Bacteria	Bacteroidetes	Bacteroidia	Bacteroidales	Porphyromonadaceae	Porphyromonas	Porphyromonas somerae	55740	0.00659589516062906	DSM 23386	AQVC01.1.fsa_nt.fna
501496	Bacteria	Bacteroidetes	Bacteroidia	Bacteroidales	Porphyromonadaceae	Porphyromonas	Porphyromonas bennonis	51030	0.00703373580529594	DSM 23058	AQWR01.1.fsa_nt.fna
827	Bacteria	Proteobacteria	Epsilonproteobacteria	Campylobacterales	Campylobacteraceae	Campylobacter	Campylobacter ureolyticus	18068	0.00289557065713456	DSM 20703	ARGD01.1.fsa_nt.fna
598660	Bacteria	Actinobacteria	Actinobacteria	Corynebacteriales	Corynebacteriaceae	Corynebacterium	Corynebacterium pyruviciproducens	84584	0.00872411063938607	ATCC BAA-1742	ATBY01.1.fsa_nt.fna
1351	Bacteria	Firmicutes	Bacilli	Lactobacillales	Enterococcaceae	Enterococcus	Enterococcus faecalis	392607	0.0373786619007144	13-SD-W-01	ATIO01.1.fsa_nt.fna
184870	Bacteria	Actinobacteria	Actinobacteria	Actinomycetales	Actinomycetaceae	Varibaculum	Varibaculum cambriense	36797	0.00507267801898987	DSM 15806	ATUF01.1.fsa_nt.fna
190146	Bacteria	Actinobacteria	Actinobacteria	Actinomycetales	Actinomycetaceae	Actinotignum	Actinotignum urinale	859058	0.124753046360014	DSM 15805	ATUY01.1.fsa_nt.fna
33012	Bacteria	Actinobacteria	Actinobacteria	Propionibacteriales	Propionibacteriaceae	Propionimicrobium	Propionimicrobium lymphophilum	489285	0.0670326694141692	DSM 4903	AUIB01.1.fsa_nt.fna
28128	Bacteria	Bacteroidetes	Bacteroidia	Bacteroidales	Prevotellaceae	Prevotella	Prevotella corporis	15769	0.00157570135092753	strain=DSM 18810	AUME01.1.fsa_nt.fna
1111134	Bacteria	Firmicutes	Tissierellia	Tissierellales	Peptoniphilaceae	Peptoniphilus	Peptoniphilus sp. BV3C26	411489	0.0595819361666736	NA	AWXB01.1.fsa_nt.fna
1111131	Bacteria	Actinobacteria	Actinobacteria	Actinobacteria	Propionibacteriales	Propionibacteriaceae	Propionimicrobium sp. BV2F7	1069	0.000147001987444385	NA	AZIS01.1.fsa_nt.fna
28130	Bacteria	Bacteroidetes	Bacteroidia	Bacteroidales	Prevotellaceae	Prevotella	Prevotella disiens	12979	0.00129400211891838	JCM 6334	BAIS01.1.fsa_nt.fna
386414	Bacteria	Bacteroidetes	Bacteroidia	Bacteroidales	Prevotellaceae	Prevotella	Prevotella timonensis	69867	0.00623212632407639	4401737	CBQQ01.1.fsa_nt.fna
59505	Bacteria	Actinobacteria	Actinobacteria	Actinomycetales	Actinomycetaceae	Actinotignum	Actinobaculum schaalii	398571	0.0514752580044666	strain CCUG 27420	CP008802.1.fsa_nt.fna
562	Bacteria	Proteobacteria	Gammaproteobacteria	Enterobacterales	Enterobacteriaceae	Escherichia	Escherichia coli	165	9.91330332168639e-06	NA	GCF_000005845.2_ASM584v2_genomic.fna
851	Bacteria	Fusobacteria	Fusobacteriia	Fusobacteriales	Fusobacteriaceae	Fusobacterium	Fusobacterium nucleatum	12436	0.00159488116307688	NA	GCF_000007325.1_ASM732v1_genomic.fna
1282	Bacteria	Firmicutes	Bacilli	Bacillales	Staphylococcaceae	Staphylococcus	Staphylococcus epidermidis	242121	0.0263279659863113	NA	GCF_000007645.1_ASM764v1_genomic.fna
1351	Bacteria	Firmicutes	Bacilli	Lactobacillales	Enterococcaceae	Enterococcus	Enterococcus faecalis	4455	0.000369759055612404	NA	GCF_000007785.1_ASM778v1_genomic.fna
1747	Bacteria	Actinobacteria	Actinobacteria	Propionibacteriales	Propionibacteriaceae	Cutibacterium	Cutibacterium acnes	1709	0.000186150484446699	NA	GCF_000008345.1_ASM834v1_genomic.fna
210	Bacteria	Proteobacteria	Epsilonproteobacteria	Campylobacterales	Helicobacteraceae	Helicobacter	Helicobacter Pylori	56464	0.0094409837997144	NA	GCF_000008525.1_ASM852v1_genomic.fna
817	Bacteria	Bacteroidetes	Bacteroidia	Bacteroidales	Bacteroidaceae	Bacteroides	Bacteroides fragilis	37553	0.00197186047049981	NA	GCF_000009925.1_ASM992v1_genomic.fna
34105	Bacteria	Fusobacteria	Fusobacteriia	Fusobacteriales	Leptotrichiaceae	Streptobacillus	Streptobacillus moniliformis	1263	0.000210494987133261	NA	GCF_000024565.1_ASM2456v1_genomic.fna
29466	Bacteria	Firmicutes	Negativicutes	Veillonellales	Veillonellaceae	Veillonella	Veillonella parvula	615830	0.0805474403224281	NA	GCF_000024945.1_ASM2494v1_genomic.fna
28037	Bacteria	Firmicutes	Bacilli	Lactobacillales	Streptococcaceae	Streptococcus	Streptococcus mitis	4504	0.000585129586916205	NA	GCF_000027165.1_ASM2716v1_genomic.fna
725	Bacteria	Proteobacteria	Gammaproteobacteria	Pasteurellales	Pasteurellaceae	Haemophilus	Haemophilus influenzae	8	1.21902658149507e-06	NA	GCF_000027305.1_ASM2730v1_genomic.fna
480	Bacteria	Proteobacteria	Gammaproteobacteria	Pseudomonadales	Moraxellaceae	Moraxella	Moraxella catarrhalis	46197	0.00691418953024026	NA	GCF_000092265.1_ASM9226v1_genomic.fna
39496	Bacteria	Firmicutes	Clostridia	Clostridiales	Eubacteriaceae	Eubacterium	Eubacterium ventriosum	48704	0.00473118006105213	NA	GCF_000153885.1_ASM15388v1_genomic.fna
33039	Bacteria	Firmicutes	Clostridia	Clostridiales	Ruminococcaceae	Ruminococcus	Ruminococcus torques	64433	0.00655381981976258	NA	GCF_000153925.1_ASM15392v1_genomic.fna
29348	Bacteria	Firmicutes	Erysipelotrichia	Erysipelotrichales	Erysipelotrichaceae	Erysipelatoclostridium	Clostridium spiroforme	22483	0.00250007864165465	NA	GCF_000154805.1_ASM15480v1_genomic.fna
1322	Bacteria	Firmicutes	Clostridia	Clostridiales	Lachnospiraceae	Blautia	Blautia hansenii	107554	0.00980604155278155	NA	GCF_000156675.1_ASM15667v1_genomic.fna
61171	Bacteria	Firmicutes	Erysipelotrichia	Erysipelotrichales	Erysipelotrichaceae	Holdemania	Holdemania filiformis	95484	0.00677052253109161	NA	GCF_000157995.1_ASM15799v1_genomic.fna
43997	Bacteria	Firmicutes	Clostridia	Clostridiales	Lachnospiraceae	Catonella	Catonella morbi	7873	0.000631055250926962	NA	GCF_000160035.2_ASM16003v2_genomic.fna
218538	Bacteria	Firmicutes	Negativicutes	Veillonellales	Veillonellaceae	Dialister	Dialister invisus	79167	0.0116445321579695	NA	GCF_000160055.1_ASM16005v1_genomic.fna
46125	Bacteria	Firmicutes	Bacilli	Lactobacillales	Aerococcaceae	Abiotrophia	Abiotrophia defectiva	100872	0.0137662604273294	NA	GCF_000160075.2_ASM16007v2_genomic.fna
629741	Bacteria	Proteobacteria	Betaproteobacteria	Neisseriales	Neisseriaceae	Kingella	Kingella oralis	157890	0.0182954967368563	NA	GCF_000160435.1_ASM16043v1_genomic.fna
853	Bacteria	Firmicutes	Clostridia	Clostridiales	Ruminococcaceae	Faecalibacterium	Faecalibacterium prausnitzii	415	3.74496355819665e-05	NA	GCF_000162015.1_ASM16201v1_genomic.fna
754	Bacteria	Proteobacteria	Gammaproteobacteria	Pasteurellales	Pasteurellaceae	Pasteurella	Pasteurella dagmatis	12015	0.00148046413085561	NA	GCF_000163475.1_ASM16347v1_genomic.fna
1318	Bacteria	Firmicutes	Bacilli	Lactobacillales	Streptococcaceae	Streptococcus	Streptococcus parasanguinis	23673	0.00306538336793012	NA	GCF_000164675.2_ASM16467v2_genomic.fna
563032	Bacteria	Actinobacteria	Actinobacteria	Micrococcales	Micrococcaceae	Rothia	Rothia dentocariosa	85634	0.00952945050472439	NA	GCF_000164695.2_ASM16469v2_genomic.fna
1379	Bacteria	Firmicutes	Bacilli	Bacillales	Bacillales Family XI. Incertae Sedis	Gemella	Gemella haemolysans	1230	0.000179008278519272	NA	GCF_000173915.1_ASM17391v1_genomic.fna
203	Bacteria	Proteobacteria	Epsilonproteobacteria	Campylobacterales	Campylobacteraceae	Campylobacter	Campylobacter rectus	156726	0.0173915022399035	NA	GCF_000174175.1_ASM17417v1_genomic.fna
38304	Bacteria	Actinobacteria	Actinobacteria	Corynebacteriales	Corynebacteriaceae	Corynebacterium	Corynebacterium tuberculostearicum	212859	0.0250228386610737	NA	GCF_000175635.1_ASM17563v1_genomic.fna
28127	Bacteria	Bacteroidetes	Bacteroidia	Bacteroidales	Prevotellaceae	Prevotella	Prevotella buccalis	1600	0.000147067603690636	NA	GCF_000177075.1_ASM17707v1_genomic.fna
118748	Bacteria	Firmicutes	Erysipelotrichia	Erysipelotrichales	Erysipelotrichaceae	Bulleidia	Bulleidia extructa	38650	0.00759269117391635	NA	GCF_000177375.1_ASM17737v1_genomic.fna
488	Bacteria	Proteobacteria	Betaproteobacteria	Neisseriales	Neisseriaceae	Neisseria	Neisseria mucosa	1214	0.000156055353298018	NA	GCF_000186165.1_Neis_muco_C102_V1_genomic.fna
594	Bacteria	Proteobacteria	Gammaproteobacteria	Enterobacterales	Enterobacteriaceae	Salmonella	Salmonella enterica	48616	0.00264091646880149	NA	GCF_000195995.1_ASM19599v1_genomic.fna
1638	Bacteria	Firmicutes	Bacilli	Bacillales	Listeriaceae	Listeria	Listeria monocytogenes	7973	0.000755115009644548	NA	GCF_000196035.1_ASM19603v1_genomic.fna
1308	Bacteria	Firmicutes	Bacilli	Lactobacillales	Streptococcaceae	Streptococcus	Streptococcus thermophilus	11653	0.00168387109688228	NA	GCF_000253395.1_ASM25339v1_genomic.fna
45201	Bacteria	Proteobacteria	Gammaproteobacteria	Pasteurellales	Pasteurellaceae	Mannheimia	Mannheimia haemolytica	35686	0.00364288003436445	NA	GCF_000376645.1_ASM37664v1_genomic.fna
596324	Bacteria	Spirochaetes	Spirochaetia	Spirochaetales	Spirochaetaceae	Treponema	Treponema vincentii	65296	0.00676048344337339	NA	GCF_000412995.1_Trep_vinc_F0403_V1_genomic.fna
157692	Bacteria	Fusobacteria	Fusobacteriia	Fusobacteriales	Leptotrichiaceae	Leptotrichia	Leptotrichia goodfellowii	22004	0.00269000158050877	NA	GCF_000516535.1_ASM51653v1_genomic.fna
495	Bacteria	Proteobacteria	Betaproteobacteria	Neisseriales	Neisseriaceae	Neisseria	Neisseria elongata	207586	0.0256531947816374	NA	GCF_000818035.1_ASM81803v1_genomic.fna
33032	Bacteria	Firmicutes	Tissierellia	Tissierellales	Peptoniphilaceae	Anaerococcus	Anaerococcus lactolyticus	138243	0.0199044692458297	S7-1-13	JRMW01.1.fsa_nt.fna
755172	Bacteria	Firmicutes	Tissierellia	Tissierellales	Peptoniphilaceae	Peptoniphilus	Peptoniphilus coxii	76298	0.011593777155178	strain DNF00729	LSDG01.1.fsa_nt.fna
2097	Bacteria	Tenericutes	Mollicutes	Mycoplasmatales	Mycoplasmataceae	Mycoplasma	Mycoplasma genitalium	423822	0.20375375751069	G37	NC_000908.2.fsa_nt.fna
1311	Bacteria	Firmicutes	Bacilli	Lactobacillales	Streptococcaceae	Streptococcus	Streptococcus agalactiae	332	4.18659656732357e-05	NEM316	NC_004368.1.fsa_nt.fna
33034	Bacteria	Firmicutes	Tissierellia	Tissierellales	Peptoniphilaceae	Anaerococcus	Anaerococcus prevotii	931	0.000137876717596064	DSM 20548	NC_013171.1.fsa_nt.fna
2051	Bacteria	Actinobacteria	Actinobacteria	Actinomycetales	Actinomycetaceae	Mobiluncus	Mobiluncus curtisii	2575	0.000334547211582795	ATCC 43063	NC_014246.1.fsa_nt.fna
1280	Bacteria	Firmicutes	Bacilli	Bacillales	Staphylococcaceae	Staphylococcus	Staphylococcus aureus	19396	0.00188298459916561	subsp. aureus ST398	NC_017333.1.fsa_nt.fna
1328	Bacteria	Firmicutes	Bacilli	Lactobacillales	Streptococcaceae	Streptococcus	Streptococcus anginosus	95967	0.0119816262319858	C238	NC_022239.1.fsa_nt.fna
1260	Bacteria	Firmicutes	Tissierellia	Tissierellales	Peptoniphilaceae	Finegoldia	Finegoldia magna	2412	0.000351010901338556	ATCC 53516	NZ_CM000955.1.fsa_nt.fna
827	Bacteria	Proteobacteria	Epsilonproteobacteria	Campylobacterales	Campylobacteraceae	Campylobacter	Campylobacter ureolyticus	115534	0.019623369103352	RIGS 9880	NZ_CP012195.1.fsa_nt.fna
054
NCBI-TaxID	Kingdom	Phylum	Class	Order	Family	Genus	Species	Number_of_Reads	Relative_Abundance	Sub-Species	Filename
33029	Bacteria	Firmicutes	Tissierellia	Tissierellales	Peptoniphilaceae	Anaerococcus	Anaerococcus hydrogenalis	73307	0.00302453543772247	DSM 7454	ABXA01.1.fsa_nt.fna
39791	Bacteria	Actinobacteria	Actinobacteria	Corynebacteriales	Corynebacteriaceae	Corynebacterium	Corynebacterium glucuronolyticum	514524	0.0144030517551316	ATCC 51867	ABYP01.1.fsa_nt.fna
38303	Bacteria	Actinobacteria	Actinobacteria	Corynebacteriales	Corynebacteriaceae	Corynebacterium	Corynebacterium pseudogenitalium	140039	0.00419743256607389	ATCC 33035	ABYQ02.1.fsa_nt.fna
849	Bacteria	Fusobacteria	Fusobacteriia	Fusobacteriales	Fusobacteriaceae	Fusobacterium	Fusobacterium gonidiaformans	4060	0.000171219155767986	3-1-5R strain 3_1_5R	ACDD01.1.fsa_nt.fna
54005	Bacteria	Firmicutes	Tissierellia	Tissierellales	Peptoniphilaceae	Peptoniphilus	Peptoniphilus harei	681539	0.0289361179369303	ACS-146-V-Sch2b	AENP01.1.fsa_nt.fna
33034	Bacteria	Firmicutes	Tissierellia	Tissierellales	Peptoniphilaceae	Anaerococcus	Anaerococcus prevotii	14435	0.000663038790130601	ACS-065-V-Col13	AEXM01.1.fsa_nt.fna
29318	Bacteria	Actinobacteria	Actinobacteria	Actinomycetales	Actinomycetaceae	Actinomyces	Actinomyces neuii	397571	0.0145038737610242	BVS029A5	AGWP01.1.fsa_nt.fna
131111	Bacteria	Actinobacteria	Actinobacteria	Actinomycetales	Actinomycetaceae	Actinomyces	Actinomyces turicensis	351118	0.0140251538351739	ACS-279-V-Col4	AGWQ01.1.fsa_nt.fna
33012	Bacteria	Actinobacteria	Actinobacteria	Propionibacteriales	Propionibacteriaceae	Propionimicrobium	Propionimicrobium lymphophilum	189100	0.00651825533087164	ACS-093-V-SCH5	AGZR01.1.fsa_nt.fna
28125	Bacteria	Bacteroidetes	Bacteroidia	Bacteroidales	Prevotellaceae	Prevotella	Prevotella bivia	549270	0.0169899023491714	DSM 20514	AJVZ01.1.fsa_nt.fna
322095	Bacteria	Bacteroidetes	Bacteroidia	Bacteroidales	Porphyromonadaceae	Porphyromonas	Porphyromonas somerae	449288	0.0148612006487095	DSM 23386	AQVC01.1.fsa_nt.fna
501496	Bacteria	Bacteroidetes	Bacteroidia	Bacteroidales	Porphyromonadaceae	Porphyromonas	Porphyromonas bennonis	206688	0.00796339109579576	DSM 23058	AQWR01.1.fsa_nt.fna
827	Bacteria	Proteobacteria	Epsilonproteobacteria	Campylobacterales	Campylobacteraceae	Campylobacter	Campylobacter ureolyticus	565117	0.0253153977945546	DSM 20703	ARGD01.1.fsa_nt.fna
1351	Bacteria	Firmicutes	Bacilli	Lactobacillales	Enterococcaceae	Enterococcus	Enterococcus faecalis	168599	0.0044868650229944	13-SD-W-01	ATIO01.1.fsa_nt.fna
184870	Bacteria	Actinobacteria	Actinobacteria	Actinomycetales	Actinomycetaceae	Varibaculum	Varibaculum cambriense	225864	0.00870350530277258	DSM 15806	ATUF01.1.fsa_nt.fna
190146	Bacteria	Actinobacteria	Actinobacteria	Actinomycetales	Actinomycetaceae	Actinotignum	Actinotignum urinale	1509769	0.0612860280583845	DSM 15805	ATUY01.1.fsa_nt.fna
33012	Bacteria	Actinobacteria	Actinobacteria	Propionibacteriales	Propionibacteriaceae	Propionimicrobium	Propionimicrobium lymphophilum	33585	0.00128615190178582	DSM 4903	AUIB01.1.fsa_nt.fna
28128	Bacteria	Bacteroidetes	Bacteroidia	Bacteroidales	Prevotellaceae	Prevotella	Prevotella corporis	348734	0.00974061424275208	strain=DSM 18810	AUME01.1.fsa_nt.fna
1111131	Bacteria	Actinobacteria	Actinobacteria	Actinobacteria	Propionibacteriales	Propionibacteriaceae	Propionimicrobium sp. BV2F7	222579	0.00855562984964536	NA	AZIS01.1.fsa_nt.fna
28130	Bacteria	Bacteroidetes	Bacteroidia	Bacteroidales	Prevotellaceae	Prevotella	Prevotella disiens	233043	0.00649459563637369	JCM 6334	BAIS01.1.fsa_nt.fna
59505	Bacteria	Actinobacteria	Actinobacteria	Actinomycetales	Actinomycetaceae	Actinotignum	Actinobaculum schaalii	104716	0.00378031665073292	strain CCUG 27420	CP008802.1.fsa_nt.fna
562	Bacteria	Proteobacteria	Gammaproteobacteria	Enterobacterales	Enterobacteriaceae	Escherichia	Escherichia coli	326870	0.00548948765106998	NA	GCF_000005845.2_ASM584v2_genomic.fna
851	Bacteria	Fusobacteria	Fusobacteriia	Fusobacteriales	Fusobacteriaceae	Fusobacterium	Fusobacterium nucleatum	108865	0.00390263730094058	NA	GCF_000007325.1_ASM732v1_genomic.fna
1351	Bacteria	Firmicutes	Bacilli	Lactobacillales	Enterococcaceae	Enterococcus	Enterococcus faecalis	50991	0.00118300597638115	NA	GCF_000007785.1_ASM778v1_genomic.fna
1747	Bacteria	Actinobacteria	Actinobacteria	Propionibacteriales	Propionibacteriaceae	Cutibacterium	Cutibacterium acnes	205085	0.00624422155411051	NA	GCF_000008345.1_ASM834v1_genomic.fna
210	Bacteria	Proteobacteria	Epsilonproteobacteria	Campylobacterales	Helicobacteraceae	Helicobacter	Helicobacter Pylori	43171	0.00201771591225977	NA	GCF_000008525.1_ASM852v1_genomic.fna
2130	Bacteria	Tenericutes	Mollicutes	Mycoplasmatales	Mycoplasmataceae	Ureaplasma	Ureaplasma urealyticum	943779	0.0841299726774384	NA	GCF_000021265.1_ASM2126v1_genomic.fna
34105	Bacteria	Fusobacteria	Fusobacteriia	Fusobacteriales	Leptotrichiaceae	Streptobacillus	Streptobacillus moniliformis	79417	0.00369976537422406	NA	GCF_000024565.1_ASM2456v1_genomic.fna
28037	Bacteria	Firmicutes	Bacilli	Lactobacillales	Streptococcaceae	Streptococcus	Streptococcus mitis	425968	0.0154686691455079	NA	GCF_000027165.1_ASM2716v1_genomic.fna
725	Bacteria	Proteobacteria	Gammaproteobacteria	Pasteurellales	Pasteurellaceae	Haemophilus	Haemophilus influenzae	6534	0.000278307312689916	NA	GCF_000027305.1_ASM2730v1_genomic.fna
39496	Bacteria	Firmicutes	Clostridia	Clostridiales	Eubacteriaceae	Eubacterium	Eubacterium ventriosum	598861	0.0162612219020402	NA	GCF_000153885.1_ASM15388v1_genomic.fna
33039	Bacteria	Firmicutes	Clostridia	Clostridiales	Ruminococcaceae	Ruminococcus	Ruminococcus torques	472656	0.0134385873669436	NA	GCF_000153925.1_ASM15392v1_genomic.fna
29348	Bacteria	Firmicutes	Erysipelotrichia	Erysipelotrichales	Erysipelotrichaceae	Erysipelatoclostridium	Clostridium spiroforme	316709	0.00984423819204175	NA	GCF_000154805.1_ASM15480v1_genomic.fna
1322	Bacteria	Firmicutes	Clostridia	Clostridiales	Lachnospiraceae	Blautia	Blautia hansenii	1385	3.52971170292625e-05	NA	GCF_000156675.1_ASM15667v1_genomic.fna
61171	Bacteria	Firmicutes	Erysipelotrichia	Erysipelotrichales	Erysipelotrichaceae	Holdemania	Holdemania filiformis	23497	0.000465721512692786	NA	GCF_000157995.1_ASM15799v1_genomic.fna
43997	Bacteria	Firmicutes	Clostridia	Clostridiales	Lachnospiraceae	Catonella	Catonella morbi	85286	0.00191085255927871	NA	GCF_000160035.2_ASM16003v2_genomic.fna
218538	Bacteria	Firmicutes	Negativicutes	Veillonellales	Veillonellaceae	Dialister	Dialister invisus	455955	0.0187465838289327	NA	GCF_000160055.1_ASM16005v1_genomic.fna
46125	Bacteria	Firmicutes	Bacilli	Lactobacillales	Aerococcaceae	Abiotrophia	Abiotrophia defectiva	508366	0.0193929619454517	NA	GCF_000160075.2_ASM16007v2_genomic.fna
629741	Bacteria	Proteobacteria	Betaproteobacteria	Neisseriales	Neisseriaceae	Kingella	Kingella oralis	171500	0.0055548969159105	NA	GCF_000160435.1_ASM16043v1_genomic.fna
754	Bacteria	Proteobacteria	Gammaproteobacteria	Pasteurellales	Pasteurellaceae	Pasteurella	Pasteurella dagmatis	423318	0.0145801888439159	NA	GCF_000163475.1_ASM16347v1_genomic.fna
1318	Bacteria	Firmicutes	Bacilli	Lactobacillales	Streptococcaceae	Streptococcus	Streptococcus parasanguinis	43345	0.00156889111977898	NA	GCF_000164675.2_ASM16467v2_genomic.fna
563032	Bacteria	Actinobacteria	Actinobacteria	Micrococcales	Micrococcaceae	Rothia	Rothia dentocariosa	390577	0.012149281431713	NA	GCF_000164695.2_ASM16469v2_genomic.fna
1379	Bacteria	Firmicutes	Bacilli	Bacillales	Bacillales Family XI. Incertae Sedis	Gemella	Gemella haemolysans	336935	0.0137068111876655	NA	GCF_000173915.1_ASM17391v1_genomic.fna
203	Bacteria	Proteobacteria	Epsilonproteobacteria	Campylobacterales	Campylobacteraceae	Campylobacter	Campylobacter rectus	146182	0.00453432083059502	NA	GCF_000174175.1_ASM17417v1_genomic.fna
38304	Bacteria	Actinobacteria	Actinobacteria	Corynebacteriales	Corynebacteriaceae	Corynebacterium	Corynebacterium tuberculostearicum	1844979	0.0606259119514782	NA	GCF_000175635.1_ASM17563v1_genomic.fna
28127	Bacteria	Bacteroidetes	Bacteroidia	Bacteroidales	Prevotellaceae	Prevotella	Prevotella buccalis	144037	0.00370078111912524	NA	GCF_000177075.1_ASM17707v1_genomic.fna
118748	Bacteria	Firmicutes	Erysipelotrichia	Erysipelotrichales	Erysipelotrichaceae	Bulleidia	Bulleidia extructa	55630	0.00305476352498018	NA	GCF_000177375.1_ASM17737v1_genomic.fna
488	Bacteria	Proteobacteria	Betaproteobacteria	Neisseriales	Neisseriaceae	Neisseria	Neisseria mucosa	477316	0.0171509537552139	NA	GCF_000186165.1_Neis_muco_C102_V1_genomic.fna
594	Bacteria	Proteobacteria	Gammaproteobacteria	Enterobacterales	Enterobacteriaceae	Salmonella	Salmonella enterica	1265931	0.0192224073098207	NA	GCF_000195995.1_ASM19599v1_genomic.fna
1638	Bacteria	Firmicutes	Bacilli	Bacillales	Listeriaceae	Listeria	Listeria monocytogenes	809435	0.0214286897557081	NA	GCF_000196035.1_ASM19603v1_genomic.fna
1308	Bacteria	Firmicutes	Bacilli	Lactobacillales	Streptococcaceae	Streptococcus	Streptococcus thermophilus	938555	0.0379099422322348	NA	GCF_000253395.1_ASM25339v1_genomic.fna
45201	Bacteria	Proteobacteria	Gammaproteobacteria	Pasteurellales	Pasteurellaceae	Mannheimia	Mannheimia haemolytica	159004	0.00453708950782528	NA	GCF_000376645.1_ASM37664v1_genomic.fna
596324	Bacteria	Spirochaetes	Spirochaetia	Spirochaetales	Spirochaetaceae	Treponema	Treponema vincentii	410109	0.0118689629785082	NA	GCF_000412995.1_Trep_vinc_F0403_V1_genomic.fna
157692	Bacteria	Fusobacteria	Fusobacteriia	Fusobacteriales	Leptotrichiaceae	Leptotrichia	Leptotrichia goodfellowii	41457	0.00141667773812314	NA	GCF_000516535.1_ASM51653v1_genomic.fna
495	Bacteria	Proteobacteria	Betaproteobacteria	Neisseriales	Neisseriaceae	Neisseria	Neisseria elongata	472261	0.0163135237496777	NA	GCF_000818035.1_ASM81803v1_genomic.fna
33032	Bacteria	Firmicutes	Tissierellia	Tissierellales	Peptoniphilaceae	Anaerococcus	Anaerococcus lactolyticus	121659	0.0048963673473801	S7-1-13	JRMW01.1.fsa_nt.fna
40543	Bacteria	Fusobacteria	Fusobacteriia	Fusobacteriales	Leptotrichiaceae	Sneathia	Sneathia sanguinegens	327103	0.0197505809244941	strain CCUG41628	LOQF01.1.fsa_nt.fna
2097	Bacteria	Tenericutes	Mollicutes	Mycoplasmatales	Mycoplasmataceae	Mycoplasma	Mycoplasma genitalium	1108489	0.148962110459058	G37	NC_000908.2.fsa_nt.fna
1311	Bacteria	Firmicutes	Bacilli	Lactobacillales	Streptococcaceae	Streptococcus	Streptococcus agalactiae	363302	0.0128059887792229	NEM316	NC_004368.1.fsa_nt.fna
33034	Bacteria	Firmicutes	Tissierellia	Tissierellales	Peptoniphilaceae	Anaerococcus	Anaerococcus prevotii	937402	0.0388051556214158	DSM 20548	NC_013171.1.fsa_nt.fna
2051	Bacteria	Actinobacteria	Actinobacteria	Actinomycetales	Actinomycetaceae	Mobiluncus	Mobiluncus curtisii	8005	0.000290712573883161	ATCC 43063	NC_014246.1.fsa_nt.fna
1280	Bacteria	Firmicutes	Bacilli	Bacillales	Staphylococcaceae	Staphylococcus	Staphylococcus aureus	73919	0.00200591707131556	subsp. aureus ST398	NC_017333.1.fsa_nt.fna
1328	Bacteria	Firmicutes	Bacilli	Lactobacillales	Streptococcaceae	Streptococcus	Streptococcus anginosus	140442	0.00490132107821014	C238	NC_022239.1.fsa_nt.fna
1260	Bacteria	Firmicutes	Tissierellia	Tissierellales	Peptoniphilaceae	Finegoldia	Finegoldia magna	183369	0.00745918737201113	ATCC 53516	NZ_CM000955.1.fsa_nt.fna
827	Bacteria	Proteobacteria	Epsilonproteobacteria	Campylobacterales	Campylobacteraceae	Campylobacter	Campylobacter ureolyticus	1103328	0.0523830403692022	RIGS 9880	NZ_CP012195.1.fsa_nt.fna
055
NCBI-TaxID	Kingdom	Phylum	Class	Order	Family	Genus	Species	Number_of_Reads	Relative_Abundance	Sub-Species	Filename
849	Bacteria	Fusobacteria	Fusobacteriia	Fusobacteriales	Fusobacteriaceae	Fusobacterium	Fusobacterium gonidiaformans	48312	0.0227890323333383	3-1-5R strain 3_1_5R	ACDD01.1.fsa_nt.fna
29318	Bacteria	Actinobacteria	Actinobacteria	Actinomycetales	Actinomycetaceae	Actinomyces	Actinomyces neuii	2147	0.000876084320207214	BVS029A5	AGWP01.1.fsa_nt.fna
28125	Bacteria	Bacteroidetes	Bacteroidia	Bacteroidales	Prevotellaceae	Prevotella	Prevotella bivia	33187	0.0114820001681425	DSM 20514	AJVZ01.1.fsa_nt.fna
501496	Bacteria	Bacteroidetes	Bacteroidia	Bacteroidales	Porphyromonadaceae	Porphyromonas	Porphyromonas bennonis	64377	0.027743296737288	DSM 23058	AQWR01.1.fsa_nt.fna
827	Bacteria	Proteobacteria	Epsilonproteobacteria	Campylobacterales	Campylobacteraceae	Campylobacter	Campylobacter ureolyticus	202663	0.101546603404477	DSM 20703	ARGD01.1.fsa_nt.fna
1111134	Bacteria	Firmicutes	Tissierellia	Tissierellales	Peptoniphilaceae	Peptoniphilus	Peptoniphilus sp. BV3C26	16029	0.00725654110845478	NA	AWXB01.1.fsa_nt.fna
1111131	Bacteria	Actinobacteria	Actinobacteria	Actinobacteria	Propionibacteriales	Propionibacteriaceae	Propionimicrobium sp. BV2F7	214736	0.0923245520900033	NA	AZIS01.1.fsa_nt.fna
386414	Bacteria	Bacteroidetes	Bacteroidia	Bacteroidales	Prevotellaceae	Prevotella	Prevotella timonensis	55275	0.0154155758561126	4401737	CBQQ01.1.fsa_nt.fna
1747	Bacteria	Actinobacteria	Actinobacteria	Propionibacteriales	Propionibacteriaceae	Cutibacterium	Cutibacterium acnes	41444	0.0141140165471876	NA	GCF_000008345.1_ASM834v1_genomic.fna
210	Bacteria	Proteobacteria	Epsilonproteobacteria	Campylobacterales	Helicobacteraceae	Helicobacter	Helicobacter Pylori	32925	0.0172122737323484	NA	GCF_000008525.1_ASM852v1_genomic.fna
34105	Bacteria	Fusobacteria	Fusobacteriia	Fusobacteriales	Leptotrichiaceae	Streptobacillus	Streptobacillus moniliformis	66221	0.0345065063636872	NA	GCF_000024565.1_ASM2456v1_genomic.fna
29466	Bacteria	Firmicutes	Negativicutes	Veillonellales	Veillonellaceae	Veillonella	Veillonella parvula	164849	0.0674130642345325	NA	GCF_000024945.1_ASM2494v1_genomic.fna
725	Bacteria	Proteobacteria	Gammaproteobacteria	Pasteurellales	Pasteurellaceae	Haemophilus	Haemophilus influenzae	62864	0.0299496705443635	NA	GCF_000027305.1_ASM2730v1_genomic.fna
480	Bacteria	Proteobacteria	Gammaproteobacteria	Pseudomonadales	Moraxellaceae	Moraxella	Moraxella catarrhalis	205937	0.0963670883767658	NA	GCF_000092265.1_ASM9226v1_genomic.fna
29348	Bacteria	Firmicutes	Erysipelotrichia	Erysipelotrichales	Erysipelotrichaceae	Erysipelatoclostridium	Clostridium spiroforme	3571	0.00124152682853286	NA	GCF_000154805.1_ASM15480v1_genomic.fna
1322	Bacteria	Firmicutes	Clostridia	Clostridiales	Lachnospiraceae	Blautia	Blautia hansenii	1249	0.000356038079755084	NA	GCF_000156675.1_ASM15667v1_genomic.fna
43997	Bacteria	Firmicutes	Clostridia	Clostridiales	Lachnospiraceae	Catonella	Catonella morbi	231163	0.0579311706400288	NA	GCF_000160035.2_ASM16003v2_genomic.fna
629741	Bacteria	Proteobacteria	Betaproteobacteria	Neisseriales	Neisseriaceae	Kingella	Kingella oralis	85250	0.0308852284116072	NA	GCF_000160435.1_ASM16043v1_genomic.fna
754	Bacteria	Proteobacteria	Gammaproteobacteria	Pasteurellales	Pasteurellaceae	Pasteurella	Pasteurella dagmatis	8822	0.00339866232358764	NA	GCF_000163475.1_ASM16347v1_genomic.fna
563032	Bacteria	Actinobacteria	Actinobacteria	Micrococcales	Micrococcaceae	Rothia	Rothia dentocariosa	138053	0.0480324042777788	NA	GCF_000164695.2_ASM16469v2_genomic.fna
118748	Bacteria	Firmicutes	Erysipelotrichia	Erysipelotrichales	Erysipelotrichaceae	Bulleidia	Bulleidia extructa	1650	0.00101343764109244	NA	GCF_000177375.1_ASM17737v1_genomic.fna
594	Bacteria	Proteobacteria	Gammaproteobacteria	Enterobacterales	Enterobacteriaceae	Salmonella	Salmonella enterica	323022	0.0548623482303099	NA	GCF_000195995.1_ASM19599v1_genomic.fna
1638	Bacteria	Firmicutes	Bacilli	Bacillales	Listeriaceae	Listeria	Listeria monocytogenes	21	6.21838321979836e-06	NA	GCF_000196035.1_ASM19603v1_genomic.fna
1308	Bacteria	Firmicutes	Bacilli	Lactobacillales	Streptococcaceae	Streptococcus	Streptococcus thermophilus	50883	0.0229885010369154	NA	GCF_000253395.1_ASM25339v1_genomic.fna
157692	Bacteria	Fusobacteria	Fusobacteriia	Fusobacteriales	Leptotrichiaceae	Leptotrichia	Leptotrichia goodfellowii	126419	0.048320353042973	NA	GCF_000516535.1_ASM51653v1_genomic.fna
495	Bacteria	Proteobacteria	Betaproteobacteria	Neisseriales	Neisseriaceae	Neisseria	Neisseria elongata	38993	0.0150659630202536	NA	GCF_000818035.1_ASM81803v1_genomic.fna
33032	Bacteria	Firmicutes	Tissierellia	Tissierellales	Peptoniphilaceae	Anaerococcus	Anaerococcus lactolyticus	128718	0.057944682035222	S7-1-13	JRMW01.1.fsa_nt.fna
40543	Bacteria	Fusobacteria	Fusobacteriia	Fusobacteriales	Leptotrichiaceae	Sneathia	Sneathia sanguinegens	73882	0.0498974716871045	strain CCUG41628	LOQF01.1.fsa_nt.fna
755172	Bacteria	Firmicutes	Tissierellia	Tissierellales	Peptoniphilaceae	Peptoniphilus	Peptoniphilus coxii	40	1.90037205315756e-05	strain DNF00729	LSDG01.1.fsa_nt.fna
33034	Bacteria	Firmicutes	Tissierellia	Tissierellales	Peptoniphilaceae	Anaerococcus	Anaerococcus prevotii	4075	0.00188684279131086	DSM 20548	NC_013171.1.fsa_nt.fna
2051	Bacteria	Actinobacteria	Actinobacteria	Actinomycetales	Actinomycetaceae	Mobiluncus	Mobiluncus curtisii	127053	0.0516097736532312	ATCC 43063	NC_014246.1.fsa_nt.fna
1280	Bacteria	Firmicutes	Bacilli	Bacillales	Staphylococcaceae	Staphylococcus	Staphylococcus aureus	51211	0.0155440683796368	subsp. aureus ST398	NC_017333.1.fsa_nt.fna
056
NCBI-TaxID	Kingdom	Phylum	Class	Order	Family	Genus	Species	Number_of_Reads	Relative_Abundance	Sub-Species	Filename
33029	Bacteria	Firmicutes	Tissierellia	Tissierellales	Peptoniphilaceae	Anaerococcus	Anaerococcus hydrogenalis	399656	0.0451911713628348	DSM 7454	ABXA01.1.fsa_nt.fna
38303	Bacteria	Actinobacteria	Actinobacteria	Corynebacteriales	Corynebacteriaceae	Corynebacterium	Corynebacterium pseudogenitalium	440846	0.0362139303528235	ATCC 33035	ABYQ02.1.fsa_nt.fna
202789	Bacteria	Actinobacteria	Actinobacteria	Actinomycetales	Actinomycetaceae	Actinobaculum	Actinobaculum massiliense	641197	0.0677770284361761	ACS-171-V-Col2	AGWL01.1.fsa_nt.fna
131111	Bacteria	Actinobacteria	Actinobacteria	Actinomycetales	Actinomycetaceae	Actinomyces	Actinomyces turicensis	38537	0.00421877606155224	ACS-279-V-Col4	AGWQ01.1.fsa_nt.fna
322095	Bacteria	Bacteroidetes	Bacteroidia	Bacteroidales	Porphyromonadaceae	Porphyromonas	Porphyromonas somerae	26956	0.00244364749158972	DSM 23386	AQVC01.1.fsa_nt.fna
827	Bacteria	Proteobacteria	Epsilonproteobacteria	Campylobacterales	Campylobacteraceae	Campylobacter	Campylobacter ureolyticus	2151	0.000264083231089389	DSM 20703	ARGD01.1.fsa_nt.fna
33012	Bacteria	Actinobacteria	Actinobacteria	Propionibacteriales	Propionibacteriaceae	Propionimicrobium	Propionimicrobium lymphophilum	4764	0.000500003097757535	DSM 4903	AUIB01.1.fsa_nt.fna
28128	Bacteria	Bacteroidetes	Bacteroidia	Bacteroidales	Prevotellaceae	Prevotella	Prevotella corporis	55174	0.00422357834258257	strain=DSM 18810	AUME01.1.fsa_nt.fna
1111131	Bacteria	Actinobacteria	Actinobacteria	Actinobacteria	Propionibacteriales	Propionibacteriaceae	Propionimicrobium sp. BV2F7	162	1.70662005657805e-05	NA	AZIS01.1.fsa_nt.fna
386414	Bacteria	Bacteroidetes	Bacteroidia	Bacteroidales	Prevotellaceae	Prevotella	Prevotella timonensis	49518	0.00338379136052966	4401737	CBQQ01.1.fsa_nt.fna
59505	Bacteria	Actinobacteria	Actinobacteria	Actinomycetales	Actinomycetaceae	Actinotignum	Actinobaculum schaalii	31045	0.00307157291617239	strain CCUG 27420	CP008802.1.fsa_nt.fna
[truncated: 1,598 more rows]
